# Supplementary material for: Trichlorido{2-[2-(η5-cyclo­penta­dien­yl)-2-methyl­prop­yl]-1-trimethyl­silyl-1H-imidazole-κN 3}titanium(IV) tetra­hydro­furan hemisolvate
Source: Acta Crystallogr Sect E Struct Rep Online. 2010 Apr 21;66(Pt 5):m546–7. doi: 10.1107/S1600536810013772 (PMC2979113; doi:10.1107/S1600536810013772)
Supplement: Supplementary file 1 [file e-66-0m546-sup1.cif]

##############################################################################
###                                                                        ###
###        Electronic paper (Acta Crystallographica Section E)             ###
###                                                                        ###
##############################################################################
#                                                                            #
# This CIF contains the data in a paper accepted for publication in Acta     #
# Crystallographica Section E. It conforms to the requirements of Notes      #
# for Authors for Section E, and has been peer reviewed under the auspices   #
# of the IUCr Commission on Journals.                                        #
#                                                                            #
# Full details of the Crystallographic Information File format               #
# are given in the paper "The Crystallographic Information File (CIF):       #
# a New Standard Archive File for Crystallography" by S. R. Hall, F. H.      #
# Allen and I. D. Brown [Acta Cryst. (1991), A47, 655-685].                  #
#                                                                            #
# The current version of the core CIF dictionary is obtainable from          #
# ftp://ftp.iucr.org/pub/cif_core.dic. The current version number is 2.4.    #
#                                                                            #
# Software is freely available for graphical display of the structure(s) in  #
# this CIF.  For information consult the CIF home page http://www.iucr.org/  #
# cif/home.html                                                              #
#                                                                            #
# This file may be used for bona fide research purposes within the           #
# scientific community so long as proper attribution is given to the journal # 
# article from which it was obtained.                                        #
#                                                                            #
##############################################################################
                                             
data_I
_audit_creation_method     SHELXL-97
_chemical_name_systematic
;
Trichlorido{2-[2-(\h^5^-cyclopentadienyl)-2-methylpropyl]-1-trimethylsilyl-
1<i>H</i>-imidazole-\k<i>N</i>^3^}titanium(IV) tetrahydrofuran hemisolvate
;
_chemical_name_common     ?
_chemical_formula_moiety     'C15 H23 Cl3 N2 Si Ti, 0.5(C4 H8 O)'
_chemical_formula_sum     'C17 H27 Cl3 N2 O0.50 Si Ti'
_chemical_formula_iupac     '[Ti (C15 H23 N2 Si) Cl3], 0.5C4 H8 O'
_chemical_formula_weight     449.75
_chemical_melting_point     ?
_symmetry_cell_setting     monoclinic
_symmetry_space_group_name_H-M     'P 21/c'
_symmetry_space_group_name_Hall     '-P 2ybc'
loop_
    _symmetry_equiv_pos_as_xyz
    'x, y, z'
    '-x, y+1/2, -z+1/2'
    '-x, -y, -z'
    'x, -y-1/2, z-1/2'
_cell_length_a     8.8033(9)
_cell_length_b     11.8201(11)
_cell_length_c     21.481(2)
_cell_angle_alpha     90.00
_cell_angle_beta     99.3990(10)
_cell_angle_gamma     90.00
_cell_volume     2205.2(4)
_cell_formula_units_Z     4
_cell_measurement_reflns_used     2833
_cell_measurement_theta_min     2.58
_cell_measurement_theta_max     24.10
_cell_measurement_temperature     293(2)
_exptl_crystal_description     block
_exptl_crystal_colour     orange
_exptl_crystal_size_max     0.29
_exptl_crystal_size_mid     0.21
_exptl_crystal_size_min     0.14
_exptl_crystal_density_diffrn     1.355
_exptl_crystal_density_meas     ?
_exptl_crystal_density_method     'not measured'
_exptl_crystal_F_000     936
_exptl_absorpt_coefficient_mu     0.811
_exptl_absorpt_correction_type     multi-scan
_exptl_absorpt_process_details     '(<i>SADABS</i>; Sheldrick, 1996)'
_exptl_absorpt_correction_T_min     0.7976
_exptl_absorpt_correction_T_max     0.8942
_exptl_special_details
;
;
_diffrn_ambient_temperature     293(2)
_diffrn_radiation_type     MoK\a
_diffrn_radiation_wavelength     0.71073
_diffrn_radiation_source     'fine-focus sealed tube'
_diffrn_radiation_monochromator     graphite
_diffrn_measurement_device_type     'Bruker SMART APEXII'
_diffrn_measurement_method     'phi and omega scans'
_diffrn_detector_area_resol_mean     8.333
_diffrn_reflns_number     10736
_diffrn_reflns_av_R_equivalents     0.0305
_diffrn_reflns_av_sigmaI/netI     0.0385
_diffrn_reflns_theta_min     1.92
_diffrn_reflns_theta_max     25.00
_diffrn_reflns_theta_full     25.00
_diffrn_measured_fraction_theta_max     0.995
_diffrn_measured_fraction_theta_full     0.995
_diffrn_reflns_limit_h_min     -10
_diffrn_reflns_limit_h_max     6
_diffrn_reflns_limit_k_min     -14
_diffrn_reflns_limit_k_max     14
_diffrn_reflns_limit_l_min     -24
_diffrn_reflns_limit_l_max     25
_diffrn_standards_number     0
_diffrn_standards_interval_count     .
_diffrn_standards_interval_time     .
_diffrn_standards_decay_%     ?
_refine_special_details
;
Refinement of <i>F</i>^2^ against ALL reflections. The weighted <i>R</i>-factor
wR and goodness of fit <i>S</i> are based on <i>F</i>^2^, conventional
<i>R</i>-factors <i>R</i> are based on <i>F</i>, with <i>F</i> set to zero for
negative <i>F</i>^2^. The threshold expression of <i>F</i>^2^ >
\s(<i>F</i>^2^) is used only for calculating <i>R</i>-factors(gt) etc. and is
not relevant to the choice of reflections for refinement. <i>R</i>-factors
based on <i>F</i>^2^ are statistically about twice as large as those based on
<i>F</i>, and <i>R</i>- factors based on ALL data will be even larger.
;
_reflns_number_total     3869
_reflns_number_gt     2812
_reflns_threshold_expression     I>2sigma(I)
_refine_ls_structure_factor_coef     Fsqd
_refine_ls_matrix_type     full
_refine_ls_R_factor_all     0.0637
_refine_ls_R_factor_gt     0.0399
_refine_ls_wR_factor_gt     0.1067
_refine_ls_wR_factor_ref     0.1151
_refine_ls_goodness_of_fit_ref     1.024
_refine_ls_restrained_S_all     1.029
_refine_ls_number_reflns     3869
_refine_ls_number_parameters     249
_refine_ls_number_restraints     70
_refine_ls_hydrogen_treatment     constr
_refine_ls_weighting_scheme     calc
_refine_ls_weighting_details
         'calc w=1/[\s^2^(Fo^2^)+(0.0702P)^2^+0.0000P] where P=(Fo^2^+2Fc^2^)/3'
_atom_sites_solution_hydrogens     geom
_atom_sites_solution_primary     direct
_atom_sites_solution_secondary     difmap
_refine_ls_shift/su_max     0.000
_refine_ls_shift/su_mean     0.000
_refine_diff_density_max     0.417
_refine_diff_density_min     -0.273
_refine_ls_extinction_method     none
_refine_ls_extinction_coef     ?
loop_
    _atom_type_symbol
    _atom_type_description
    _atom_type_scat_dispersion_real
    _atom_type_scat_dispersion_imag
    _atom_type_scat_source
    'C' 'C' 0.0033 0.0016
                         'International Tables Vol C Tables 4.2.6.8 and 6.1.1.4'
    'H' 'H' 0.0000 0.0000
                         'International Tables Vol C Tables 4.2.6.8 and 6.1.1.4'
    'N' 'N' 0.0061 0.0033
                         'International Tables Vol C Tables 4.2.6.8 and 6.1.1.4'
    'Si' 'Si' 0.0817 0.0704
                         'International Tables Vol C Tables 4.2.6.8 and 6.1.1.4'
    'Cl' 'Cl' 0.1484 0.1585
                         'International Tables Vol C Tables 4.2.6.8 and 6.1.1.4'
    'Ti' 'Ti' 0.2776 0.4457
                         'International Tables Vol C Tables 4.2.6.8 and 6.1.1.4'
    'O' 'O' 0.0106 0.0060
                         'International Tables Vol C Tables 4.2.6.8 and 6.1.1.4'
_computing_data_collection     'APEX2 (Bruker, 2007)'
_computing_cell_refinement     'SAINT (Bruker, 2007)'
_computing_data_reduction     'SAINT (Bruker, 2007)'
_computing_structure_solution     'SHELXS97 (Sheldrick, 2008)'
_computing_structure_refinement     'SHELXL97 (Sheldrick, 2008)'
_computing_molecular_graphics
;
<i>SHELXTL</i> (Sheldrick, 2008) and <i>OLEX2</i> (Dolomanov <i>et
al.</i>,
2009)
;
_computing_publication_material
;
<i>SHELXTL</i> (Sheldrick, 2008), <i>OLEX2</i> (Dolomanov <i>et
al.</i>,
2009) and PLATON (Spek, 2009)
;
loop_
    _atom_site_type_symbol
    _atom_site_label
    _atom_site_fract_x
    _atom_site_fract_y
    _atom_site_fract_z
    _atom_site_U_iso_or_equiv
    _atom_site_adp_type
    _atom_site_calc_flag
    _atom_site_refinement_flags
    _atom_site_occupancy
    _atom_site_disorder_assembly
    _atom_site_disorder_group
    Ti Ti1 0.43495(6) 0.55311(4) 0.32607(2) 0.03818(17) Uani d . 1 . .
    Cl Cl1 0.38088(10) 0.37906(7) 0.37034(4) 0.0627(3) Uani d . 1 . .
    Cl Cl2 0.67102(10) 0.47125(8) 0.31535(5) 0.0702(3) Uani d . 1 . .
    Cl Cl3 0.57958(10) 0.71852(7) 0.35301(4) 0.0566(2) Uani d . 1 . .
    Si Si1 0.00773(10) 0.73534(8) 0.49770(4) 0.0542(3) Uani d . 1 . .
    N N1 0.1676(2) 0.67619(19) 0.46582(10) 0.0396(5) Uani d . 1 . .
    N N2 0.3202(2) 0.61390(19) 0.40069(10) 0.0391(5) Uani d . 1 . .
    C C1 0.1772(3) 0.6447(2) 0.40551(12) 0.0352(6) Uani d . 1 . .
    C C2 0.3137(3) 0.6600(3) 0.50049(13) 0.0491(8) Uani d . 1 . .
    H H2 0.3426 0.6725 0.5435 0.059 Uiso calc R 1 . .
    C C3 0.4050(3) 0.6234(3) 0.46088(13) 0.0487(8) Uani d . 1 . .
    H H3 0.5092 0.6069 0.4719 0.058 Uiso calc R 1 . .
    C C4 0.0459(3) 0.6406(2) 0.35326(12) 0.0401(7) Uani d . 1 . .
    H H4B -0.0408 0.6794 0.3663 0.048 Uiso calc R 1 . .
    H H4A 0.0164 0.5623 0.3451 0.048 Uiso calc R 1 . .
    C C5 0.0790(3) 0.6941(3) 0.29174(13) 0.0424(7) Uani d . 1 . .
    C C6 -0.0695(4) 0.6866(3) 0.24248(14) 0.0637(10) Uani d . 1 . .
    H H6B -0.0565 0.7290 0.2056 0.096 Uiso calc R 1 . .
    H H6C -0.1542 0.7172 0.2601 0.096 Uiso calc R 1 . .
    H H6A -0.0902 0.6089 0.2311 0.096 Uiso calc R 1 . .
    C C7 0.1269(4) 0.8181(3) 0.30352(16) 0.0567(8) Uani d . 1 . .
    H H7B 0.2190 0.8216 0.3343 0.085 Uiso calc R 1 . .
    H H7C 0.0460 0.8586 0.3188 0.085 Uiso calc R 1 . .
    H H7A 0.1457 0.8517 0.2648 0.085 Uiso calc R 1 . .
    C C8 -0.1419(4) 0.6251(4) 0.4950(2) 0.0828(12) Uani d . 1 . .
    H H8A -0.1668 0.5961 0.4528 0.124 Uiso calc R 1 . .
    H H8C -0.2325 0.6572 0.5075 0.124 Uiso calc R 1 . .
    H H8B -0.1043 0.5648 0.5232 0.124 Uiso calc R 1 . .
    C C9 -0.0605(5) 0.8622(3) 0.45119(18) 0.0730(11) Uani d . 1 . .
    H H9B 0.0263 0.9042 0.4418 0.110 Uiso calc R 1 . .
    H H9C -0.1193 0.9089 0.4751 0.110 Uiso calc R 1 . .
    H H9A -0.1241 0.8396 0.4126 0.110 Uiso calc R 1 . .
    C C10 0.0866(5) 0.7784(5) 0.57934(18) 0.1059(17) Uani d . 1 . .
    H H10A 0.1331 0.7143 0.6024 0.159 Uiso calc R 1 . .
    H H10C 0.0050 0.8071 0.5996 0.159 Uiso calc R 1 . .
    H H10B 0.1627 0.8364 0.5785 0.159 Uiso calc R 1 . .
    C C11 0.2036(3) 0.6279(3) 0.26614(12) 0.0424(7) Uani d . 1 . .
    C C12 0.3285(4) 0.6727(3) 0.24110(13) 0.0528(8) Uani d . 1 . .
    H H12 0.3546 0.7489 0.2402 0.063 Uiso calc R 1 . .
    C C13 0.4073(4) 0.5834(4) 0.21778(15) 0.0704(11) Uani d . 1 . .
    H H13 0.4951 0.5897 0.1991 0.084 Uiso calc R 1 . .
    C C14 0.3307(5) 0.4838(4) 0.22756(16) 0.0705(11) Uani d . 1 . .
    H H14 0.3578 0.4115 0.2162 0.085 Uiso calc R 1 . .
    C C15 0.2056(4) 0.5111(3) 0.25741(14) 0.0535(8) Uani d . 1 . .
    H H15 0.1356 0.4599 0.2694 0.064 Uiso calc R 1 . .
    O O1 0.3332(13) 0.9741(12) 0.4938(7) 0.206(4) Uani d PDU 0.50 A -1
    C C21 0.3746(18) 1.0279(16) 0.4404(6) 0.205(5) Uani d PDU 0.50 A -1
    H H21B 0.3099 1.0935 0.4290 0.246 Uiso calc PR 0.50 A -1
    H H21A 0.3621 0.9763 0.4048 0.246 Uiso calc PR 0.50 A -1
    C C22 0.5356(19) 1.0621(16) 0.4569(7) 0.199(5) Uani d PDU 0.50 A -1
    H H22B 0.5489 1.1392 0.4433 0.239 Uiso calc PR 0.50 A -1
    H H22A 0.6009 1.0129 0.4367 0.239 Uiso calc PR 0.50 A -1
    C C23 0.5763(17) 1.0534(16) 0.5268(8) 0.201(5) Uani d PDU 0.50 A -1
    H H23A 0.6671 1.0067 0.5385 0.241 Uiso calc PR 0.50 A -1
    H H23B 0.5964 1.1277 0.5455 0.241 Uiso calc PR 0.50 A -1
    C C24 0.443(2) 1.0019(16) 0.5477(6) 0.195(5) Uani d PDU 0.50 A -1
    H H24A 0.4741 0.9342 0.5720 0.234 Uiso calc PR 0.50 A -1
    H H24B 0.3984 1.0542 0.5744 0.234 Uiso calc PR 0.50 A -1
loop_
    _atom_site_aniso_label
    _atom_site_aniso_U_11
    _atom_site_aniso_U_22
    _atom_site_aniso_U_33
    _atom_site_aniso_U_12
    _atom_site_aniso_U_13
    _atom_site_aniso_U_23
    Ti1 0.0335(3) 0.0417(3) 0.0402(3) 0.0018(2) 0.0084(2) -0.0042(2)
    Cl1 0.0673(6) 0.0486(5) 0.0696(6) -0.0078(4) 0.0033(4) 0.0064(4)
    Cl2 0.0459(5) 0.0750(6) 0.0929(7) 0.0117(4) 0.0209(4) -0.0205(5)
    Cl3 0.0591(5) 0.0518(5) 0.0609(5) -0.0144(4) 0.0157(4) -0.0023(4)
    Si1 0.0444(5) 0.0776(6) 0.0435(5) 0.0092(5) 0.0156(4) -0.0045(4)
    N1 0.0353(13) 0.0528(14) 0.0313(12) 0.0003(11) 0.0075(10) 0.0005(10)
    N2 0.0299(12) 0.0521(14) 0.0358(12) 0.0034(11) 0.0065(10) -0.0004(10)
    C1 0.0330(15) 0.0366(14) 0.0373(15) 0.0003(11) 0.0092(11) 0.0052(11)
    C2 0.0371(17) 0.072(2) 0.0363(16) 0.0007(15) 0.0012(13) -0.0022(15)
    C3 0.0305(16) 0.074(2) 0.0390(16) 0.0047(15) -0.0018(13) 0.0020(15)
    C4 0.0325(15) 0.0500(17) 0.0373(15) -0.0022(13) 0.0041(12) 0.0015(13)
    C5 0.0356(16) 0.0548(18) 0.0367(15) 0.0058(13) 0.0061(12) 0.0057(13)
    C6 0.0438(18) 0.105(3) 0.0392(17) 0.0132(19) -0.0028(14) 0.0103(17)
    C7 0.066(2) 0.0485(18) 0.059(2) 0.0106(16) 0.0195(17) 0.0141(15)
    C8 0.054(2) 0.104(3) 0.098(3) 0.003(2) 0.033(2) 0.024(2)
    C9 0.070(2) 0.064(2) 0.086(3) 0.0130(19) 0.016(2) -0.011(2)
    C10 0.094(3) 0.174(5) 0.052(2) 0.028(3) 0.019(2) -0.029(3)
    C11 0.0385(16) 0.0572(18) 0.0300(14) 0.0030(14) 0.0013(12) 0.0018(13)
    C12 0.054(2) 0.069(2) 0.0370(16) 0.0061(17) 0.0123(14) 0.0125(15)
    C13 0.062(2) 0.112(3) 0.0396(18) 0.021(2) 0.0170(17) -0.002(2)
    C14 0.075(3) 0.083(3) 0.049(2) 0.020(2) -0.0031(18) -0.0266(19)
    C15 0.0491(19) 0.059(2) 0.0475(17) 0.0001(16) -0.0070(15) -0.0126(15)
    O1 0.195(6) 0.228(7) 0.195(6) 0.011(6) 0.036(5) -0.014(6)
    C21 0.199(7) 0.212(7) 0.203(7) -0.002(6) 0.031(6) 0.017(6)
    C22 0.203(7) 0.199(8) 0.193(7) -0.014(6) 0.024(6) 0.008(6)
    C23 0.206(7) 0.199(7) 0.199(7) -0.014(6) 0.039(6) -0.005(6)
    C24 0.188(7) 0.211(7) 0.187(7) -0.007(6) 0.038(6) -0.011(6)
_geom_special_details
;
All esds (except the esd in the dihedral angle between two l.s. planes) are
estimated using the full covariance matrix. The cell esds are taken into
account individually in the estimation of esds in distances, angles and
torsion angles; correlations between esds in cell parameters are only used
when they are defined by crystal symmetry. An approximate (isotropic)
treatment of cell esds is used for estimating esds involving l.s. planes.
;
loop_
    _geom_bond_atom_site_label_1
    _geom_bond_atom_site_label_2
    _geom_bond_site_symmetry_2
    _geom_bond_distance
    _geom_bond_publ_flag
    Ti1 N2 . 2.153(2) ?
    Ti1 C14 . 2.315(3) ?
    Ti1 C13 . 2.327(3) ?
    Ti1 Cl2 . 2.3377(10) ?
    Ti1 Cl1 . 2.3475(9) ?
    Ti1 C15 . 2.350(3) ?
    Ti1 Cl3 . 2.3533(9) ?
    Ti1 C12 . 2.377(3) ?
    Ti1 C11 . 2.394(3) ?
    Si1 N1 . 1.804(2) ?
    Si1 C8 . 1.847(4) ?
    Si1 C9 . 1.847(4) ?
    Si1 C10 . 1.849(4) ?
    N1 C1 . 1.364(3) ?
    N1 C2 . 1.390(3) ?
    N2 C1 . 1.330(3) ?
    N2 C3 . 1.388(3) ?
    C1 C4 . 1.474(4) ?
    C2 C3 . 1.335(4) ?
    C2 H2 . 0.9300 ?
    C3 H3 . 0.9300 ?
    C4 C5 . 1.535(4) ?
    C4 H4B . 0.9700 ?
    C4 H4A . 0.9700 ?
    C5 C11 . 1.522(4) ?
    C5 C7 . 1.534(4) ?
    C5 C6 . 1.544(4) ?
    C6 H6B . 0.9600 ?
    C6 H6C . 0.9600 ?
    C6 H6A . 0.9600 ?
    C7 H7B . 0.9600 ?
    C7 H7C . 0.9600 ?
    C7 H7A . 0.9600 ?
    C8 H8A . 0.9600 ?
    C8 H8C . 0.9600 ?
    C8 H8B . 0.9600 ?
    C9 H9B . 0.9600 ?
    C9 H9C . 0.9600 ?
    C9 H9A . 0.9600 ?
    C10 H10A . 0.9600 ?
    C10 H10C . 0.9600 ?
    C10 H10B . 0.9600 ?
    C11 C15 . 1.394(4) ?
    C11 C12 . 1.404(4) ?
    C12 C13 . 1.399(5) ?
    C12 H12 . 0.9300 ?
    C13 C14 . 1.390(5) ?
    C13 H13 . 0.9300 ?
    C14 C15 . 1.399(5) ?
    C14 H14 . 0.9300 ?
    C15 H15 . 0.9300 ?
    O1 C21 . 1.410(6) ?
    O1 C24 . 1.421(6) ?
    C21 C22 . 1.460(6) ?
    C21 H21B . 0.9700 ?
    C21 H21A . 0.9700 ?
    C22 C23 . 1.489(6) ?
    C22 H22B . 0.9700 ?
    C22 H22A . 0.9700 ?
    C23 C24 . 1.456(6) ?
    C23 H23A . 0.9700 ?
    C23 H23B . 0.9700 ?
    C24 H24A . 0.9700 ?
    C24 H24B . 0.9700 ?
loop_
    _geom_angle_atom_site_label_1
    _geom_angle_atom_site_label_2
    _geom_angle_atom_site_label_3
    _geom_angle_site_symmetry_1
    _geom_angle_site_symmetry_3
    _geom_angle
    _geom_angle_publ_flag
    N2 Ti1 C14 . . 129.38(12) ?
    N2 Ti1 C13 . . 135.04(11) ?
    C14 Ti1 C13 . . 34.86(13) ?
    N2 Ti1 Cl2 . . 138.10(6) ?
    C14 Ti1 Cl2 . . 89.41(10) ?
    C13 Ti1 Cl2 . . 85.12(9) ?
    N2 Ti1 Cl1 . . 80.79(7) ?
    C14 Ti1 Cl1 . . 89.07(11) ?
    C13 Ti1 Cl1 . . 123.02(12) ?
    Cl2 Ti1 Cl1 . . 85.38(4) ?
    N2 Ti1 C15 . . 94.48(10) ?
    C14 Ti1 C15 . . 34.89(12) ?
    C13 Ti1 C15 . . 57.74(14) ?
    Cl2 Ti1 C15 . . 122.49(8) ?
    Cl1 Ti1 C15 . . 81.89(9) ?
    N2 Ti1 Cl3 . . 80.82(7) ?
    C14 Ti1 Cl3 . . 129.55(12) ?
    C13 Ti1 Cl3 . . 94.70(12) ?
    Cl2 Ti1 Cl3 . . 85.07(4) ?
    Cl1 Ti1 Cl3 . . 139.98(4) ?
    C15 Ti1 Cl3 . . 134.78(9) ?
    N2 Ti1 C12 . . 101.49(10) ?
    C14 Ti1 C12 . . 57.36(13) ?
    C13 Ti1 C12 . . 34.59(12) ?
    Cl2 Ti1 C12 . . 114.57(8) ?
    Cl1 Ti1 C12 . . 138.74(9) ?
    C15 Ti1 C12 . . 56.85(12) ?
    Cl3 Ti1 C12 . . 79.88(9) ?
    N2 Ti1 C11 . . 79.37(9) ?
    C14 Ti1 C11 . . 57.56(11) ?
    C13 Ti1 C11 . . 57.62(11) ?
    Cl2 Ti1 C11 . . 142.36(7) ?
    Cl1 Ti1 C11 . . 109.31(8) ?
    C15 Ti1 C11 . . 34.16(10) ?
    Cl3 Ti1 C11 . . 101.76(8) ?
    C12 Ti1 C11 . . 34.23(10) ?
    N1 Si1 C8 . . 108.14(16) ?
    N1 Si1 C9 . . 108.33(15) ?
    C8 Si1 C9 . . 112.84(18) ?
    N1 Si1 C10 . . 105.75(16) ?
    C8 Si1 C10 . . 112.3(2) ?
    C9 Si1 C10 . . 109.1(2) ?
    C1 N1 C2 . . 106.0(2) ?
    C1 N1 Si1 . . 129.77(19) ?
    C2 N1 Si1 . . 124.11(19) ?
    C1 N2 C3 . . 106.1(2) ?
    C1 N2 Ti1 . . 135.58(18) ?
    C3 N2 Ti1 . . 118.30(18) ?
    N2 C1 N1 . . 110.8(2) ?
    N2 C1 C4 . . 124.5(2) ?
    N1 C1 C4 . . 124.7(2) ?
    C3 C2 N1 . . 107.7(2) ?
    C3 C2 H2 . . 126.2 ?
    N1 C2 H2 . . 126.2 ?
    C2 C3 N2 . . 109.4(2) ?
    C2 C3 H3 . . 125.3 ?
    N2 C3 H3 . . 125.3 ?
    C1 C4 C5 . . 114.0(2) ?
    C1 C4 H4B . . 108.8 ?
    C5 C4 H4B . . 108.8 ?
    C1 C4 H4A . . 108.8 ?
    C5 C4 H4A . . 108.8 ?
    H4B C4 H4A . . 107.7 ?
    C11 C5 C7 . . 110.8(2) ?
    C11 C5 C4 . . 110.4(2) ?
    C7 C5 C4 . . 109.7(2) ?
    C11 C5 C6 . . 107.6(2) ?
    C7 C5 C6 . . 110.3(3) ?
    C4 C5 C6 . . 107.9(2) ?
    C5 C6 H6B . . 109.5 ?
    C5 C6 H6C . . 109.5 ?
    H6B C6 H6C . . 109.5 ?
    C5 C6 H6A . . 109.5 ?
    H6B C6 H6A . . 109.5 ?
    H6C C6 H6A . . 109.5 ?
    C5 C7 H7B . . 109.5 ?
    C5 C7 H7C . . 109.5 ?
    H7B C7 H7C . . 109.5 ?
    C5 C7 H7A . . 109.5 ?
    H7B C7 H7A . . 109.5 ?
    H7C C7 H7A . . 109.5 ?
    Si1 C8 H8A . . 109.5 ?
    Si1 C8 H8C . . 109.5 ?
    H8A C8 H8C . . 109.5 ?
    Si1 C8 H8B . . 109.5 ?
    H8A C8 H8B . . 109.5 ?
    H8C C8 H8B . . 109.5 ?
    Si1 C9 H9B . . 109.5 ?
    Si1 C9 H9C . . 109.5 ?
    H9B C9 H9C . . 109.5 ?
    Si1 C9 H9A . . 109.5 ?
    H9B C9 H9A . . 109.5 ?
    H9C C9 H9A . . 109.5 ?
    Si1 C10 H10A . . 109.5 ?
    Si1 C10 H10C . . 109.5 ?
    H10A C10 H10C . . 109.5 ?
    Si1 C10 H10B . . 109.5 ?
    H10A C10 H10B . . 109.5 ?
    H10C C10 H10B . . 109.5 ?
    C15 C11 C12 . . 107.1(3) ?
    C15 C11 C5 . . 125.7(3) ?
    C12 C11 C5 . . 126.9(3) ?
    C15 C11 Ti1 . . 71.21(16) ?
    C12 C11 Ti1 . . 72.22(17) ?
    C5 C11 Ti1 . . 126.58(18) ?
    C13 C12 C11 . . 108.5(3) ?
    C13 C12 Ti1 . . 70.76(19) ?
    C11 C12 Ti1 . . 73.55(16) ?
    C13 C12 H12 . . 125.7 ?
    C11 C12 H12 . . 125.7 ?
    Ti1 C12 H12 . . 121.6 ?
    C14 C13 C12 . . 107.7(3) ?
    C14 C13 Ti1 . . 72.1(2) ?
    C12 C13 Ti1 . . 74.65(18) ?
    C14 C13 H13 . . 126.2 ?
    C12 C13 H13 . . 126.2 ?
    Ti1 C13 H13 . . 119.0 ?
    C13 C14 C15 . . 108.1(3) ?
    C13 C14 Ti1 . . 73.0(2) ?
    C15 C14 Ti1 . . 73.94(17) ?
    C13 C14 H14 . . 125.9 ?
    C15 C14 H14 . . 125.9 ?
    Ti1 C14 H14 . . 118.9 ?
    C11 C15 C14 . . 108.6(3) ?
    C11 C15 Ti1 . . 74.63(16) ?
    C14 C15 Ti1 . . 71.16(19) ?
    C11 C15 H15 . . 125.7 ?
    C14 C15 H15 . . 125.7 ?
    Ti1 C15 H15 . . 120.2 ?
    C21 O1 C24 . . 109.0(5) ?
    O1 C21 C22 . . 107.3(5) ?
    O1 C21 H21B . . 110.3 ?
    C22 C21 H21B . . 110.3 ?
    O1 C21 H21A . . 110.3 ?
    C22 C21 H21A . . 110.3 ?
    H21B C21 H21A . . 108.5 ?
    C21 C22 C23 . . 106.8(5) ?
    C21 C22 H22B . . 110.4 ?
    C23 C22 H22B . . 110.4 ?
    C21 C22 H22A . . 110.4 ?
    C23 C22 H22A . . 110.4 ?
    H22B C22 H22A . . 108.6 ?
    C24 C23 C22 . . 105.4(5) ?
    C24 C23 H23A . . 110.7 ?
    C22 C23 H23A . . 110.7 ?
    C24 C23 H23B . . 110.7 ?
    C22 C23 H23B . . 110.7 ?
    H23A C23 H23B . . 108.8 ?
    O1 C24 C23 . . 108.8(5) ?
    O1 C24 H24A . . 109.9 ?
    C23 C24 H24A . . 109.9 ?
    O1 C24 H24B . . 109.9 ?
    C23 C24 H24B . . 109.9 ?
    H24A C24 H24B . . 108.3 ?
loop_
    _geom_torsion_atom_site_label_1
    _geom_torsion_atom_site_label_2
    _geom_torsion_atom_site_label_3
    _geom_torsion_atom_site_label_4
    _geom_torsion_site_symmetry_1
    _geom_torsion_site_symmetry_2
    _geom_torsion_site_symmetry_3
    _geom_torsion_site_symmetry_4
    _geom_torsion
    _geom_torsion_publ_flag
    C8 Si1 N1 C1 . . . . 68.5(3) ?
    C9 Si1 N1 C1 . . . . -54.1(3) ?
    C10 Si1 N1 C1 . . . . -171.0(3) ?
    C8 Si1 N1 C2 . . . . -115.4(3) ?
    C9 Si1 N1 C2 . . . . 121.9(3) ?
    C10 Si1 N1 C2 . . . . 5.1(3) ?
    C14 Ti1 N2 C1 . . . . -14.3(3) ?
    C13 Ti1 N2 C1 . . . . 32.8(3) ?
    Cl2 Ti1 N2 C1 . . . . -167.8(2) ?
    Cl1 Ti1 N2 C1 . . . . -95.4(3) ?
    C15 Ti1 N2 C1 . . . . -14.4(3) ?
    Cl3 Ti1 N2 C1 . . . . 120.3(3) ?
    C12 Ti1 N2 C1 . . . . 42.7(3) ?
    C11 Ti1 N2 C1 . . . . 16.4(3) ?
    C14 Ti1 N2 C3 . . . . 163.4(2) ?
    C13 Ti1 N2 C3 . . . . -149.5(2) ?
    Cl2 Ti1 N2 C3 . . . . 9.9(3) ?
    Cl1 Ti1 N2 C3 . . . . 82.3(2) ?
    C15 Ti1 N2 C3 . . . . 163.3(2) ?
    Cl3 Ti1 N2 C3 . . . . -62.0(2) ?
    C12 Ti1 N2 C3 . . . . -139.6(2) ?
    C11 Ti1 N2 C3 . . . . -165.9(2) ?
    C3 N2 C1 N1 . . . . 1.5(3) ?
    Ti1 N2 C1 N1 . . . . 179.43(18) ?
    C3 N2 C1 C4 . . . . -176.1(3) ?
    Ti1 N2 C1 C4 . . . . 1.8(4) ?
    C2 N1 C1 N2 . . . . -2.0(3) ?
    Si1 N1 C1 N2 . . . . 174.59(19) ?
    C2 N1 C1 C4 . . . . 175.6(3) ?
    Si1 N1 C1 C4 . . . . -7.8(4) ?
    C1 N1 C2 C3 . . . . 1.7(3) ?
    Si1 N1 C2 C3 . . . . -175.2(2) ?
    N1 C2 C3 N2 . . . . -0.8(4) ?
    C1 N2 C3 C2 . . . . -0.4(3) ?
    Ti1 N2 C3 C2 . . . . -178.8(2) ?
    N2 C1 C4 C5 . . . . -48.5(4) ?
    N1 C1 C4 C5 . . . . 134.2(3) ?
    C1 C4 C5 C11 . . . . 64.3(3) ?
    C1 C4 C5 C7 . . . . -58.2(3) ?
    C1 C4 C5 C6 . . . . -178.4(2) ?
    C7 C5 C11 C15 . . . . 171.9(3) ?
    C4 C5 C11 C15 . . . . 50.2(4) ?
    C6 C5 C11 C15 . . . . -67.4(4) ?
    C7 C5 C11 C12 . . . . -15.0(4) ?
    C4 C5 C11 C12 . . . . -136.8(3) ?
    C6 C5 C11 C12 . . . . 105.7(3) ?
    C7 C5 C11 Ti1 . . . . 79.7(3) ?
    C4 C5 C11 Ti1 . . . . -42.1(3) ?
    C6 C5 C11 Ti1 . . . . -159.6(2) ?
    N2 Ti1 C11 C15 . . . . -114.7(2) ?
    C14 Ti1 C11 C15 . . . . 37.4(2) ?
    C13 Ti1 C11 C15 . . . . 79.0(2) ?
    Cl2 Ti1 C11 C15 . . . . 69.8(2) ?
    Cl1 Ti1 C11 C15 . . . . -38.5(2) ?
    Cl3 Ti1 C11 C15 . . . . 167.10(18) ?
    C12 Ti1 C11 C15 . . . . 115.8(3) ?
    N2 Ti1 C11 C12 . . . . 129.50(19) ?
    C14 Ti1 C11 C12 . . . . -78.4(2) ?
    C13 Ti1 C11 C12 . . . . -36.8(2) ?
    Cl2 Ti1 C11 C12 . . . . -45.9(2) ?
    Cl1 Ti1 C11 C12 . . . . -154.28(17) ?
    C15 Ti1 C11 C12 . . . . -115.8(3) ?
    Cl3 Ti1 C11 C12 . . . . 51.32(19) ?
    N2 Ti1 C11 C5 . . . . 6.3(2) ?
    C14 Ti1 C11 C5 . . . . 158.4(3) ?
    C13 Ti1 C11 C5 . . . . -160.0(3) ?
    Cl2 Ti1 C11 C5 . . . . -169.14(18) ?
    Cl1 Ti1 C11 C5 . . . . 82.5(2) ?
    C15 Ti1 C11 C5 . . . . 121.0(3) ?
    Cl3 Ti1 C11 C5 . . . . -71.9(2) ?
    C12 Ti1 C11 C5 . . . . -123.2(3) ?
    C15 C11 C12 C13 . . . . -0.6(3) ?
    C5 C11 C12 C13 . . . . -174.7(3) ?
    Ti1 C11 C12 C13 . . . . 62.5(2) ?
    C15 C11 C12 Ti1 . . . . -63.10(19) ?
    C5 C11 C12 Ti1 . . . . 122.8(3) ?
    N2 Ti1 C12 C13 . . . . -167.7(2) ?
    C14 Ti1 C12 C13 . . . . -38.0(2) ?
    Cl2 Ti1 C12 C13 . . . . 34.1(3) ?
    Cl1 Ti1 C12 C13 . . . . -78.6(3) ?
    C15 Ti1 C12 C13 . . . . -79.9(3) ?
    Cl3 Ti1 C12 C13 . . . . 113.9(2) ?
    C11 Ti1 C12 C13 . . . . -117.0(3) ?
    N2 Ti1 C12 C11 . . . . -50.70(19) ?
    C14 Ti1 C12 C11 . . . . 79.0(2) ?
    C13 Ti1 C12 C11 . . . . 117.0(3) ?
    Cl2 Ti1 C12 C11 . . . . 151.15(15) ?
    Cl1 Ti1 C12 C11 . . . . 38.4(2) ?
    C15 Ti1 C12 C11 . . . . 37.15(17) ?
    Cl3 Ti1 C12 C11 . . . . -129.07(18) ?
    C11 C12 C13 C14 . . . . 0.7(4) ?
    Ti1 C12 C13 C14 . . . . 65.0(2) ?
    C11 C12 C13 Ti1 . . . . -64.3(2) ?
    N2 Ti1 C13 C14 . . . . -97.7(3) ?
    Cl2 Ti1 C13 C14 . . . . 96.0(2) ?
    Cl1 Ti1 C13 C14 . . . . 14.7(3) ?
    C15 Ti1 C13 C14 . . . . -37.7(2) ?
    Cl3 Ti1 C13 C14 . . . . -179.4(2) ?
    C12 Ti1 C13 C14 . . . . -114.8(3) ?
    C11 Ti1 C13 C14 . . . . -78.4(2) ?
    N2 Ti1 C13 C12 . . . . 17.2(3) ?
    C14 Ti1 C13 C12 . . . . 114.8(3) ?
    Cl2 Ti1 C13 C12 . . . . -149.2(2) ?
    Cl1 Ti1 C13 C12 . . . . 129.5(2) ?
    C15 Ti1 C13 C12 . . . . 77.1(2) ?
    Cl3 Ti1 C13 C12 . . . . -64.6(2) ?
    C11 Ti1 C13 C12 . . . . 36.4(2) ?
    C12 C13 C14 C15 . . . . -0.6(4) ?
    Ti1 C13 C14 C15 . . . . 66.2(2) ?
    C12 C13 C14 Ti1 . . . . -66.7(2) ?
    N2 Ti1 C14 C13 . . . . 115.0(2) ?
    Cl2 Ti1 C14 C13 . . . . -82.3(2) ?
    Cl1 Ti1 C14 C13 . . . . -167.7(2) ?
    C15 Ti1 C14 C13 . . . . 115.2(3) ?
    Cl3 Ti1 C14 C13 . . . . 0.8(3) ?
    C12 Ti1 C14 C13 . . . . 37.7(2) ?
    C11 Ti1 C14 C13 . . . . 78.6(2) ?
    N2 Ti1 C14 C15 . . . . -0.2(3) ?
    C13 Ti1 C14 C15 . . . . -115.2(3) ?
    Cl2 Ti1 C14 C15 . . . . 162.5(2) ?
    Cl1 Ti1 C14 C15 . . . . 77.1(2) ?
    Cl3 Ti1 C14 C15 . . . . -114.4(2) ?
    C12 Ti1 C14 C15 . . . . -77.5(2) ?
    C11 Ti1 C14 C15 . . . . -36.6(2) ?
    C12 C11 C15 C14 . . . . 0.2(3) ?
    C5 C11 C15 C14 . . . . 174.4(3) ?
    Ti1 C11 C15 C14 . . . . -63.5(2) ?
    C12 C11 C15 Ti1 . . . . 63.77(19) ?
    C5 C11 C15 Ti1 . . . . -122.1(3) ?
    C13 C14 C15 C11 . . . . 0.2(4) ?
    Ti1 C14 C15 C11 . . . . 65.8(2) ?
    C13 C14 C15 Ti1 . . . . -65.6(2) ?
    N2 Ti1 C15 C11 . . . . 63.58(19) ?
    C14 Ti1 C15 C11 . . . . -116.3(3) ?
    C13 Ti1 C15 C11 . . . . -78.6(2) ?
    Cl2 Ti1 C15 C11 . . . . -137.18(15) ?
    Cl1 Ti1 C15 C11 . . . . 143.60(18) ?
    Cl3 Ti1 C15 C11 . . . . -17.9(2) ?
    C12 Ti1 C15 C11 . . . . -37.23(17) ?
    N2 Ti1 C15 C14 . . . . 179.9(2) ?
    C13 Ti1 C15 C14 . . . . 37.7(2) ?
    Cl2 Ti1 C15 C14 . . . . -20.9(3) ?
    Cl1 Ti1 C15 C14 . . . . -100.1(2) ?
    Cl3 Ti1 C15 C14 . . . . 98.4(2) ?
    C12 Ti1 C15 C14 . . . . 79.1(2) ?
    C11 Ti1 C15 C14 . . . . 116.3(3) ?
    C24 O1 C21 C22 . . . . 17(2) ?
    O1 C21 C22 C23 . . . . -14(2) ?
    C21 C22 C23 C24 . . . . 6(2) ?
    C21 O1 C24 C23 . . . . -13(2) ?
    C22 C23 C24 O1 . . . . 4(2) ?
data_global
_journal_date_recd_electronic     2010-04-02
_journal_date_accepted     2010-04-14
_journal_name_full     'Acta Crystallographica, Section E'
_journal_year     2010
_journal_volume     66
_journal_issue      5
_journal_page_first     m546
_journal_page_last     m547
_journal_paper_category     QM
_journal_coeditor_code     NC2182
_publ_contact_author_name     'Maxim V. Borzov'
_publ_contact_author_address
;
Key Laboratory of Synthetic and Natural Chemistry of the Ministry of Education,
College of Chemistry and Material Science, the North-West University of Xi'an,
Taibai Bei avenue 229, Xi'an 710069, Shaanxi prov., P. R. China.
;
_publ_contact_author_email     maxborzov@mail.ru
_publ_contact_author_fax       9E307(3)
_publ_contact_author_phone       9E307(3)
_publ_section_title
;\
Trichlorido{2-[2-(\h^5^-cyclopentadienyl)-2-methylpropyl]-1-trimethylsilyl-\
1<i>H</i>-imidazole-\k<i>N</i>^3^}titanium(IV) tetrahydrofuran hemisolvate
;
loop_
    _publ_author_name
    _publ_author_footnote
    _publ_author_address
    'Ge, Fang'
;
Part of the 2010 Master Degree thesis, North-West University of Xi'an,
People's Republic of China.
;
;
Key Laboratory of Synthetic and Natural Chemistry of the Ministry of Education
College of Chemistry and Material Science
The North-West University of Xi'an
Taibai Bei Avenue 229
Xi'an 710069
Shaanxi Province
People's Republic of China
and
State Key Laboratory of Elementoorganic Chemistry
Nankai University
Weijing Rd 94
Tianjing 300071
People's Republic of China
;
    'Nie, Wanli' .
;
Key Laboratory of Synthetic and Natural Chemistry of the Ministry of Education
College of Chemistry and Material Science
The North-West University of Xi'an
Taibai Bei Avenue 229
Xi'an 710069
Shaanxi Province
People's Republic of China
and
State Key Laboratory of Elementoorganic Chemistry
Nankai University
Weijing Rd 94
Tianjing 300071
People's Republic of China
;
    'Borzov, Maxim V.' .
;
Key Laboratory of Synthetic and Natural Chemistry of the Ministry of Education
College of Chemistry and Material Science
The North-West University of Xi'an
Taibai Bei Avenue 229
Xi'an 710069
Shaanxi Province
People's Republic of China
and
State Key Laboratory of Elementoorganic Chemistry
Nankai University
Weijing Rd 94
Tianjing 300071
People's Republic of China
;
    'Churakov, Andrei V.' .
;
N. S. Kurnakov Institute of General and Inorganic Chemistry
Russian Academy of Science
Leninskii Prosp. 31
Moscow 119991
Russian Federation
;
