# Supplementary material for: Trichlorido{2-[2-(η5-cyclo­penta­dien­yl)-2-methyl­prop­yl]-1-trimethyl­silyl-1H-imidazole-κN 3}titanium(IV) tetra­hydro­furan hemisolvate
Source: Acta Crystallogr Sect E Struct Rep Online. 2010 Apr 21;66(Pt 5):m546–7. doi: 10.1107/S1600536810013772 (PMC2979113; doi:10.1107/S1600536810013772)
Supplement: Supplementary file 2 [file e-66-0m546-Isup2.hkl]

# 
# h,k,l, Fc-squared, Fo-squared, sigma(Fo-squared) and status flag 
# 
data_I
_shelx_title ' z in P2(1)/c' 
_shelx_refln_list_code          4 
_shelx_F_calc_maximum      189.84 
_exptl_crystal_F_000       936.00 
_reflns_d_resolution_high  0.8409 
 
loop_ 
 _symmetry_equiv_pos_as_xyz 
 'x, y, z' 
 '-x, y+1/2, -z+1/2' 
 '-x, -y, -z' 
 'x, -y-1/2, z-1/2' 
 
_cell_length_a     8.8033 
_cell_length_b    11.8201 
_cell_length_c    21.4809 
_cell_angle_alpha  90.000 
_cell_angle_beta   99.399 
_cell_angle_gamma  90.000 
 
_shelx_F_squared_multiplier     1.000 
 
loop_ 
 _refln_index_h 
 _refln_index_k 
 _refln_index_l 
 _refln_F_squared_calc 
 _refln_F_squared_meas 
 _refln_F_squared_sigma 
 _refln_observed_status 
   1   0   0     9036.34    10471.30    220.83 o 
   2   0   0     8171.18     9324.01    165.60 o 
   3   0   0     8963.85     9285.07    165.82 o 
   4   0   0     9510.99    10201.29    183.30 o 
   5   0   0     4066.69     4057.91     78.04 o 
   6   0   0       27.23       16.22     12.00 o 
   7   0   0     1163.88     1124.33     34.02 o 
   8   0   0     2217.42     2255.74     53.65 o 
   9   0   0      660.26      642.57     46.49 o 
   1   1   0     8649.19     8545.60    124.18 o 
   2   1   0     2408.22     2881.39     38.01 o 
   3   1   0      799.09      959.01     15.64 o 
   4   1   0      691.61      855.81     22.22 o 
   5   1   0      113.27      170.35      8.70 o 
   6   1   0       84.84       82.91      9.47 o 
   7   1   0     1553.35     1555.64     28.76 o 
   8   1   0       32.97       48.35     11.30 o 
   9   1   0       17.61       18.99     22.10 o 
   0   2   0        7.79       13.97      3.03 o 
   1   2   0    36037.98    35250.66   1024.68 o 
   2   2   0     4996.47     5015.04     86.18 o 
   3   2   0       55.24       58.40      4.93 o 
   4   2   0      385.10      405.72     12.07 o 
   5   2   0      457.37      433.47     12.73 o 
   6   2   0       14.59        8.47      8.53 o 
   7   2   0       96.50       84.03     16.25 o 
   8   2   0      568.94      643.19     30.50 o 
   9   2   0      260.11      351.68     25.75 o 
  10   2   0      151.01      177.95     36.90 o 
   1   3   0     3008.89     2747.80     40.78 o 
   2   3   0    12514.62    12417.51    181.24 o 
   3   3   0     1782.90     1614.31     28.24 o 
   4   3   0     4499.78     4371.51     62.58 o 
   5   3   0     1927.93     1815.59     28.71 o 
   6   3   0      787.54      687.65     17.38 o 
   7   3   0      428.22      410.89     15.53 o 
   8   3   0        1.73        0.00     16.63 o 
   9   3   0      711.49      638.36     30.90 o 
  10   3   0      433.67      471.69     29.97 o 
   0   4   0      337.24      438.17     11.04 o 
   1   4   0      184.79      185.55      5.95 o 
   2   4   0     1324.32     1382.71     35.58 o 
   3   4   0      707.24      748.40     17.08 o 
   4   4   0     1746.07     1717.00     26.69 o 
   5   4   0        0.06       10.71      7.24 o 
   6   4   0       28.36       24.16      9.09 o 
   7   4   0      552.87      525.81     20.91 o 
   8   4   0       30.77       19.64     18.01 o 
   9   4   0      861.47      895.32     36.98 o 
   1   5   0       54.99       51.01      6.08 o 
   2   5   0     3535.16     3581.57     48.05 o 
   3   5   0     3067.58     3268.03     44.75 o 
   4   5   0       44.22       71.61      8.36 o 
   5   5   0      486.58      537.03     27.69 o 
   6   5   0        9.31        2.73     12.57 o 
   7   5   0       10.56        0.00     16.23 o 
   8   5   0       33.11       26.87     21.67 o 
   9   5   0       19.78       10.51     20.56 o 
   0   6   0      254.27      298.44     11.38 o 
   1   6   0     1211.10     1284.02     21.36 o 
   2   6   0     4477.81     4491.64     60.01 o 
   3   6   0       32.47       37.27      6.25 o 
   4   6   0      401.35      404.10     15.16 o 
   5   6   0     1054.58      994.47     24.34 o 
   6   6   0      368.52      364.67     22.06 o 
   7   6   0      602.11      589.76     29.57 o 
   8   6   0      122.98      164.45     60.43 o 
   9   6   0       95.89       88.04     21.41 o 
   1   7   0     3411.68     3342.25     37.92 o 
   2   7   0     1630.05     1603.21     28.36 o 
   3   7   0     1448.51     1419.85     29.42 o 
   4   7   0      433.15      432.20     16.57 o 
   5   7   0      134.66      125.46     18.78 o 
   6   7   0      156.14      177.25     20.55 o 
   7   7   0       52.49       26.13     27.55 o 
   8   7   0       32.02       14.08     19.80 o 
   0   8   0      275.06      299.54     13.18 o 
   1   8   0      257.82      274.58      9.06 o 
   2   8   0      240.81      278.28     11.60 o 
   3   8   0     1057.98      972.19     24.62 o 
   4   8   0       18.22       10.62     11.87 o 
   5   8   0      230.10      203.06     25.83 o 
   6   8   0      457.06      481.33     26.61 o 
   7   8   0      163.76      148.47     21.50 o 
   8   8   0      165.61      173.40     29.78 o 
   1   9   0      165.47      166.77      9.73 o 
   2   9   0       82.58       91.16     14.90 o 
   3   9   0       64.04       61.22     12.97 o 
   4   9   0       11.53        3.02     15.73 o 
   5   9   0        3.21        0.00     16.01 o 
   6   9   0       42.10       39.38     18.61 o 
   7   9   0      233.03      249.67     25.35 o 
   0  10   0      419.36      443.60     18.40 o 
   1  10   0       42.59       46.13     10.12 o 
   2  10   0      339.47      322.95     16.73 o 
   3  10   0       22.99       23.96     12.12 o 
   4  10   0      118.50      120.47     40.39 o 
   5  10   0       74.96       53.57     18.67 o 
   6  10   0        0.20        7.76     24.76 o 
   7  10   0      183.95      163.34     24.88 o 
   1  11   0       98.93       94.26     11.24 o 
   2  11   0      293.46      283.02     16.86 o 
   3  11   0      517.61      565.88     27.55 o 
   4  11   0      301.21      329.29     22.70 o 
   5  11   0       27.00       21.14     25.74 o 
   6  11   0       20.49       10.16     20.53 o 
   0  12   0      927.08      981.05     33.98 o 
   1  12   0      631.90      657.95     24.44 o 
   2  12   0      107.40      107.64     16.15 o 
   3  12   0       29.81       58.06     19.57 o 
   4  12   0      214.29      253.20     24.58 o 
   5  12   0      156.21      152.61     25.36 o 
   1  13   0       39.56       15.15     16.00 o 
   2  13   0        5.51        0.00     18.30 o 
   3  13   0        2.33        2.83     19.10 o 
   0  14   0        0.17        8.49     18.65 o 
 -10   1   1        8.87       25.77     31.84 o 
  -9   1   1      254.39      231.65     24.27 o 
  -8   1   1      571.94      554.36     21.12 o 
  -7   1   1      328.97      310.11     17.33 o 
  -6   1   1        0.05        1.61      7.92 o 
  -5   1   1      452.90      429.03     12.30 o 
  -4   1   1     2269.08     2106.43     30.34 o 
  -3   1   1     2505.83     2208.46     30.49 o 
  -2   1   1      650.62      425.87      8.92 o 
  -1   1   1    13228.63    13005.70    229.25 o 
   0   1   1    12534.32    12569.46    222.83 o 
   1   1   1     2625.94     2830.90     36.44 o 
   2   1   1     4550.04     5096.65     76.02 o 
   3   1   1     5552.55     5585.25     72.04 o 
   4   1   1    10819.16    11073.26    140.46 o 
   5   1   1     3433.18     3382.07     47.27 o 
   6   1   1      227.53      232.55     11.33 o 
   7   1   1      182.40      192.10     12.66 o 
   8   1   1       32.49       24.20     15.17 o 
   9   1   1       16.21       24.27     18.23 o 
 -10   2   1       18.67        0.00     31.43 o 
  -9   2   1       42.83       58.06     18.38 o 
  -8   2   1     1134.22     1152.60     29.59 o 
  -7   2   1     2332.26     2320.93     37.17 o 
  -6   2   1     1069.94      972.67     23.01 o 
  -5   2   1      767.24      768.57     15.98 o 
  -4   2   1     1544.52     1509.45     23.38 o 
  -3   2   1     1843.92     1620.75     23.58 o 
  -2   2   1     2543.42     2211.36     35.05 o 
  -1   2   1      925.28     1116.03     38.40 o 
   0   2   1    12574.20    12615.56    157.05 o 
   1   2   1     1794.93     2145.52     29.04 o 
   2   2   1      841.66      914.83     17.62 o 
   3   2   1      469.15      581.57     11.66 o 
   4   2   1       19.42       21.40      7.17 o 
   5   2   1       12.12        7.19      6.83 o 
   6   2   1      261.89      233.71     11.40 o 
   7   2   1      266.87      294.80     20.47 o 
   8   2   1     1167.48     1162.94     28.88 o 
   9   2   1      372.99      392.23     25.88 o 
  10   2   1       39.80       45.03     27.09 o 
 -10   3   1      130.45      153.41     35.89 o 
  -9   3   1      213.64      244.23     22.60 o 
  -8   3   1      197.18      195.32     15.92 o 
  -7   3   1       61.26       13.22     13.05 o 
  -6   3   1       23.10       20.73     12.09 o 
  -5   3   1     5245.41     5356.34     71.45 o 
  -4   3   1     7106.44     7091.47     91.70 o 
  -3   3   1     1618.53     1461.85     25.73 o 
  -2   3   1       50.30       63.64      5.05 o 
  -1   3   1     4223.86     4382.26     56.29 o 
   0   3   1    13642.32    14552.54    161.85 o 
   1   3   1        0.16        7.30      3.59 o 
   2   3   1     1120.97     1084.42     17.38 o 
   3   3   1      366.41      401.01     27.17 o 
   4   3   1     1550.09     1490.74     26.46 o 
   5   3   1      108.32      160.26      8.70 o 
   6   3   1     1129.25     1166.42     29.18 o 
   7   3   1      516.40      541.03     17.94 o 
   8   3   1       28.58       38.86     17.21 o 
   9   3   1       81.01      147.59     22.21 o 
  10   3   1        4.50       10.63     22.02 o 
  -9   4   1       11.84       39.24     19.65 o 
  -8   4   1       10.39        0.00     26.81 o 
  -7   4   1      584.18      534.65     20.99 o 
  -6   4   1     1281.85     1244.43     23.58 o 
  -5   4   1     1721.43     1675.62     27.16 o 
  -4   4   1        3.99       14.54     14.72 o 
  -3   4   1      612.52      661.15     15.86 o 
  -2   4   1      242.31      324.86     10.29 o 
  -1   4   1     1388.55     1353.90     17.82 o 
   0   4   1      786.90      920.67     12.19 o 
   1   4   1     1498.91     1362.96     16.47 o 
   2   4   1     5558.04     5362.45     61.96 o 
   3   4   1     6878.19     6481.79     98.20 o 
   4   4   1     1131.06     1153.85     19.89 o 
   5   4   1        1.69        3.53      7.38 o 
   6   4   1       78.24       76.87     10.80 o 
   7   4   1     1180.75     1255.42     87.72 o 
   8   4   1        1.25        0.97     16.43 o 
   9   4   1      190.09      227.35     49.51 o 
  -9   5   1        0.54        0.00     19.76 o 
  -8   5   1       11.39        0.00     18.22 o 
  -7   5   1      102.92       92.74     19.31 o 
  -6   5   1       55.14       59.76     12.37 o 
  -5   5   1       51.81       52.43      7.98 o 
  -4   5   1      169.71      155.40      9.74 o 
  -3   5   1     1936.89     1844.73     27.37 o 
  -2   5   1     1714.64     1679.40     29.52 o 
  -1   5   1     4893.95     4840.20     56.32 o 
   0   5   1       30.01       22.51      3.85 o 
   1   5   1      763.57      753.49     11.24 o 
   2   5   1     5100.63     5429.42     63.43 o 
   3   5   1     1873.49     1843.78     27.31 o 
   4   5   1     1070.23     1029.22     23.20 o 
   5   5   1       83.91       80.56      9.00 o 
   6   5   1        4.32       13.49     18.20 o 
   7   5   1      156.59      170.42     20.12 o 
   8   5   1      191.56      151.15     20.36 o 
   9   5   1       96.29       88.51     33.60 o 
  -9   6   1       31.56       27.16     31.28 o 
  -8   6   1      111.21       70.36     21.01 o 
  -7   6   1      395.59      414.67     25.05 o 
  -6   6   1     2760.31     2667.98     49.04 o 
  -5   6   1      655.07      674.19     29.31 o 
  -4   6   1      692.61      593.30     28.86 o 
  -3   6   1      126.97      151.35      7.91 o 
  -2   6   1     2222.25     2345.82     39.87 o 
  -1   6   1     2116.79     2140.86     27.78 o 
   0   6   1     2692.14     2611.93     29.95 o 
   1   6   1     3175.90     2801.03     35.16 o 
   2   6   1     6297.32     6029.59     79.16 o 
   3   6   1      420.84      348.89     10.75 o 
   4   6   1       77.78      124.65     24.28 o 
   5   6   1     2064.96     1917.55     31.73 o 
   6   6   1     2070.59     2111.69     53.96 o 
   7   6   1      404.98      370.76     23.88 o 
   8   6   1        0.23       15.29     18.50 o 
   9   6   1       66.81       38.14     22.64 o 
  -9   7   1      116.50      131.52     26.37 o 
  -8   7   1       16.37        6.93     28.40 o 
  -7   7   1       95.74       97.90     27.37 o 
  -6   7   1      170.05      146.81     31.04 o 
  -5   7   1       13.92       30.14     17.64 o 
  -4   7   1      125.29      134.46     11.94 o 
  -3   7   1       11.12       10.75      7.33 o 
  -2   7   1     1312.65     1292.94     27.46 o 
  -1   7   1      331.73      340.12      9.75 o 
   0   7   1       41.03       36.98      5.68 o 
   1   7   1      588.13      606.66     12.95 o 
   2   7   1      988.85      959.43     17.01 o 
   3   7   1        5.76        7.27      9.60 o 
   4   7   1      341.45      347.45     15.71 o 
   5   7   1      385.52      361.72     16.12 o 
   6   7   1     1176.48     1203.06     39.72 o 
   7   7   1      269.16      341.48     24.71 o 
   8   7   1       37.25       68.39     22.19 o 
  -8   8   1       25.61       28.24     23.34 o 
  -7   8   1       23.76        0.00     18.37 o 
  -6   8   1       12.92        3.98     17.80 o 
  -5   8   1      125.89      105.27     17.86 o 
  -4   8   1        3.22        0.00     16.38 o 
  -3   8   1       12.21       13.28     10.85 o 
  -2   8   1      164.72      117.81     18.65 o 
  -1   8   1     1646.02     1497.99     22.72 o 
   0   8   1      377.29      371.84     10.35 o 
   1   8   1      232.05      237.38      9.54 o 
   2   8   1      383.46      333.70     12.71 o 
   3   8   1     1403.00     1247.24     28.41 o 
   4   8   1      447.20      459.16     19.29 o 
   5   8   1       42.53       61.92     17.82 o 
   6   8   1        4.59        0.00     15.09 o 
   7   8   1       61.03       65.38     21.13 o 
   8   8   1        2.26        1.76     26.36 o 
  -7   9   1       49.00       47.55     21.54 o 
  -6   9   1      337.99      299.12     23.28 o 
  -5   9   1     1474.23     1455.96     97.14 o 
  -4   9   1     1010.64     1041.17     34.69 o 
  -3   9   1     1890.08     1916.71     45.41 o 
  -2   9   1      123.03      145.26     13.53 o 
  -1   9   1        4.20        1.79      8.50 o 
   0   9   1      298.04      316.39     10.69 o 
   1   9   1        8.73       12.55      8.36 o 
   2   9   1      703.63      619.04     22.45 o 
   3   9   1       30.99       30.22     12.71 o 
   4   9   1      458.09      432.72     19.34 o 
   5   9   1      252.42      255.34     33.83 o 
   6   9   1      391.47      412.11     43.91 o 
   7   9   1       25.26       34.23     20.30 o 
  -7  10   1      145.16      165.88     36.62 o 
  -6  10   1       62.20       44.68     33.30 o 
  -5  10   1       63.22       47.81     28.23 o 
  -4  10   1      641.13      592.91     31.83 o 
  -3  10   1     1213.34     1268.76     38.77 o 
  -2  10   1      173.51      186.21     14.37 o 
  -1  10   1       14.74        4.92      9.90 o 
   0  10   1      104.94      109.90      9.51 o 
   1  10   1      323.21      283.14     12.22 o 
   2  10   1       37.74       40.45     12.13 o 
   3  10   1       91.14       89.49     12.91 o 
   4  10   1       40.00       70.62     20.59 o 
   5  10   1       48.92       69.35     42.97 o 
   6  10   1       57.02       52.39     20.26 o 
   7  10   1        0.10       10.54     20.54 o 
  -6  11   1        2.84       38.76     42.75 o 
  -5  11   1       31.95        1.09     19.91 o 
  -4  11   1       54.37       79.64     49.86 o 
  -3  11   1       33.71       45.96     17.71 o 
  -2  11   1      148.92      153.71     14.52 o 
  -1  11   1      276.92      253.70     17.48 o 
   0  11   1      765.30      736.26     20.18 o 
   1  11   1       56.28       42.16     10.76 o 
   2  11   1      245.92      265.22     17.08 o 
   3  11   1      210.71      213.09     35.33 o 
   4  11   1      130.50      112.65     19.22 o 
   5  11   1      454.21      423.59     27.05 o 
   6  11   1       32.12       23.24     24.59 o 
  -5  12   1       60.39       55.65     25.91 o 
  -4  12   1       42.93       27.99     24.91 o 
  -3  12   1       15.87        0.00     17.36 o 
  -2  12   1       96.61      113.78     19.66 o 
  -1  12   1      253.11      246.95     27.60 o 
   0  12   1      586.92      636.45     20.29 o 
   1  12   1      350.61      368.62     19.49 o 
   2  12   1       25.71       32.88     14.45 o 
   3  12   1       20.52       49.10     17.92 o 
   4  12   1        7.01        6.44     30.16 o 
   5  12   1        6.03        8.66     20.89 o 
  -3  13   1       38.73       55.94     23.49 o 
  -2  13   1       42.22       49.03     19.44 o 
  -1  13   1      166.44      172.03     18.28 o 
   0  13   1       17.17       22.68     12.46 o 
   1  13   1       27.76        4.42     15.47 o 
   2  13   1      181.63      224.86     32.33 o 
   3  13   1      157.09      194.15     24.29 o 
   0  14   1       38.34       11.51     14.24 o 
 -10   0   2      300.14      320.84     38.21 o 
  -9   0   2      319.37      278.54     34.24 o 
  -8   0   2      736.55      698.69     43.53 o 
  -7   0   2      510.44      515.23     23.18 o 
  -6   0   2      857.41      828.50     24.95 o 
  -5   0   2       36.81       52.16     13.54 o 
  -4   0   2     6537.41     6945.04    126.31 o 
  -3   0   2     1115.80     1423.61     29.57 o 
  -2   0   2     1725.39     2506.11     46.89 o 
  -1   0   2     1015.43      797.33     22.10 o 
   0   0   2     1904.27     1694.47     44.32 o 
   1   0   2    19132.19    19814.91    366.75 o 
   2   0   2     1077.49     1087.00     64.34 o 
   3   0   2     1873.55     1738.93     35.77 o 
   4   0   2       28.41        5.00      8.19 o 
   5   0   2      637.80      628.84     21.40 o 
   6   0   2     2402.59     2426.13     53.11 o 
   7   0   2      520.24      499.06     42.63 o 
   8   0   2     1868.08     1952.03     73.73 o 
   9   0   2      188.70      206.27     27.69 o 
 -10   1   2       14.08        0.00     30.98 o 
  -9   1   2       15.89       39.41     20.63 o 
  -8   1   2      148.11      132.94     14.27 o 
  -7   1   2     1196.23     1192.14     24.09 o 
  -6   1   2       76.31       81.33      9.00 o 
  -5   1   2      436.57      360.91     12.97 o 
  -4   1   2       73.20       96.40      6.12 o 
  -3   1   2     1061.30     1322.30     19.83 o 
  -2   1   2      258.37      307.92     12.97 o 
   0   1   2    11606.65    11855.99    169.59 o 
   1   1   2       31.41       29.92      2.49 o 
   2   1   2     2499.19     2342.10     37.05 o 
   3   1   2     1324.84     1268.67     22.86 o 
   4   1   2       10.25        6.44      5.59 o 
   5   1   2      220.28      278.18     16.30 o 
   6   1   2      551.49      548.29     17.19 o 
   7   1   2      378.19      359.48     14.98 o 
   8   1   2     1591.15     1488.53     36.73 o 
   9   1   2       25.27       23.94     25.36 o 
 -10   2   2      124.89      147.27     35.55 o 
  -9   2   2      125.03      113.66     21.03 o 
  -8   2   2       79.59      105.46     14.27 o 
  -7   2   2       81.59       65.49     13.64 o 
  -6   2   2      536.64      516.89     15.05 o 
  -5   2   2     7254.10     7423.82    101.81 o 
  -4   2   2     2061.68     2005.35     29.21 o 
  -3   2   2    13287.24    13857.10    173.84 o 
  -2   2   2     2817.92     3530.30     53.46 o 
  -1   2   2      331.42      441.49      9.72 o 
   0   2   2     7768.63     8140.03     90.99 o 
   1   2   2       37.31       38.27      4.32 o 
   2   2   2     1926.67     1813.92     23.35 o 
   3   2   2     1187.78     1096.56     20.95 o 
   4   2   2     8742.75     8226.92    148.03 o 
   5   2   2      434.80      400.46     13.07 o 
   6   2   2     2150.05     2121.84     34.07 o 
   7   2   2     1073.10     1030.44     23.80 o 
   8   2   2      305.98      356.00     17.59 o 
   9   2   2      883.10      902.42     35.74 o 
  10   2   2       23.40        0.00     26.37 o 
 -10   3   2      323.78      325.78     40.31 o 
  -9   3   2       70.30       66.64     19.52 o 
  -8   3   2      642.88      675.44     27.70 o 
  -7   3   2        6.12        0.00     12.83 o 
  -6   3   2       14.34        7.79      8.42 o 
  -5   3   2     1597.09     1705.62     27.07 o 
  -4   3   2     3852.40     3993.21     62.36 o 
  -3   3   2     4877.91     4853.13     73.63 o 
  -2   3   2       95.04      111.60      5.51 o 
  -1   3   2       45.61       42.41      5.26 o 
   0   3   2       61.75       78.87      4.76 o 
   1   3   2     8687.57     9281.25     94.88 o 
   2   3   2      259.54      231.03      7.95 o 
   3   3   2      229.17      303.68     12.17 o 
   4   3   2       39.98       13.71      6.65 o 
   5   3   2      112.87      147.12      9.12 o 
   6   3   2        5.37        4.24      9.15 o 
   7   3   2      673.34      631.73     22.44 o 
   8   3   2      196.35      188.41     20.94 o 
   9   3   2       43.99       85.96     33.14 o 
 -10   4   2       75.15       52.37     33.49 o 
  -9   4   2       18.51       22.77     18.34 o 
  -8   4   2      703.14      609.50     23.10 o 
  -7   4   2       97.85      124.70     15.03 o 
  -6   4   2      405.45      406.83     19.06 o 
  -5   4   2       12.91        7.08      6.82 o 
  -4   4   2     2077.74     2067.73     35.76 o 
  -3   4   2     2846.07     2707.96     43.62 o 
  -2   4   2      593.71      604.59     13.66 o 
  -1   4   2    18654.17    19178.94    239.06 o 
   0   4   2     2471.44     2695.71     32.44 o 
   1   4   2     2135.15     2210.60     24.75 o 
   2   4   2    11849.24    11865.27    133.38 o 
   3   4   2      779.64      843.67     19.05 o 
   4   4   2      988.44     1040.05     22.73 o 
   5   4   2     1837.78     1770.31     34.04 o 
   6   4   2      152.19      167.92     13.10 o 
   7   4   2        1.32        0.00     11.53 o 
   8   4   2      218.29      182.50     21.79 o 
   9   4   2       37.27       37.17     20.74 o 
  -9   5   2      466.24      495.02     29.24 o 
  -8   5   2        0.62        0.00     36.81 o 
  -7   5   2      561.37      551.39     22.76 o 
  -6   5   2      791.66      745.66     23.11 o 
  -5   5   2     1446.10     1384.44     24.29 o 
  -4   5   2      281.69      298.32     12.05 o 
  -3   5   2      782.86      601.01     36.29 o 
  -2   5   2     9869.67     9421.34    154.75 o 
  -1   5   2    11526.11    10811.72    121.72 o 
   0   5   2      222.13      165.49      6.17 o 
   1   5   2     4272.20     4666.30     49.77 o 
   2   5   2       23.90       27.55     10.36 o 
   3   5   2        9.38       15.48      5.08 o 
   4   5   2      858.59      827.19     21.02 o 
   5   5   2      773.49      737.87     26.22 o 
   6   5   2     2625.46     2553.97     47.39 o 
   7   5   2      934.07      861.22     78.06 o 
   8   5   2       34.30        7.92     19.38 o 
   9   5   2        1.68       20.46     19.43 o 
  -9   6   2       79.73       95.36     22.82 o 
  -8   6   2      239.25      279.32     24.72 o 
  -7   6   2      117.29      130.90     14.44 o 
  -6   6   2      588.01      655.63     25.46 o 
  -5   6   2        0.89       23.61     16.16 o 
  -4   6   2        2.19        3.05      9.38 o 
  -3   6   2     1336.21     1413.04     35.08 o 
  -2   6   2     1348.87     1294.40     25.04 o 
  -1   6   2     1433.67     1288.02     22.08 o 
   0   6   2      540.59      653.68     12.30 o 
   1   6   2     1748.75     1609.38     20.29 o 
   2   6   2      751.61      791.47     17.86 o 
   3   6   2      847.03      906.13     21.82 o 
   4   6   2      718.56      744.03     21.56 o 
   5   6   2       30.63       33.51     11.00 o 
   6   6   2      106.61      104.00     12.57 o 
   7   6   2       18.60       11.91     18.38 o 
   8   6   2        3.23       16.46     20.20 o 
   9   6   2       40.52       31.59     22.17 o 
  -9   7   2       22.66       25.77     22.68 o 
  -8   7   2       77.90      100.22     48.03 o 
  -7   7   2        4.04        0.00     17.46 o 
  -6   7   2      334.75      343.80     16.68 o 
  -5   7   2      243.86      270.87     25.16 o 
  -4   7   2      443.56      433.03     28.14 o 
  -3   7   2     1573.84     1507.65     30.36 o 
  -2   7   2     2774.06     2600.43     37.97 o 
  -1   7   2      847.13      835.04     14.95 o 
   0   7   2      613.71      603.16     12.98 o 
   1   7   2        0.13        2.49      5.56 o 
   2   7   2       34.75       20.47      9.00 o 
   3   7   2        9.23        0.00     12.89 o 
   4   7   2      105.02      101.31     11.65 o 
   5   7   2      934.95      917.72     25.31 o 
   6   7   2      545.74      526.91     38.59 o 
   7   7   2      103.87       94.21     29.78 o 
   8   7   2        1.11        0.00     20.90 o 
  -8   8   2       14.29        0.00     21.47 o 
  -7   8   2      548.42      603.14     53.14 o 
  -6   8   2     1419.45     1299.37     65.30 o 
  -5   8   2      878.99      861.05     32.55 o 
  -4   8   2      371.41      340.22     24.93 o 
  -3   8   2      349.54      296.12     14.54 o 
  -2   8   2     2670.61     2546.51     38.53 o 
  -1   8   2       73.06       58.88     10.68 o 
   0   8   2     1238.20     1118.91     19.06 o 
   1   8   2      130.49      144.37      9.14 o 
   2   8   2      540.52      562.45     16.94 o 
   3   8   2       21.63        0.00     12.21 o 
   4   8   2      161.51      142.98     14.22 o 
   5   8   2      419.11      375.15     21.49 o 
   6   8   2      233.04      216.40     21.59 o 
   7   8   2       15.82       17.80     20.59 o 
   8   8   2        6.65        9.68     41.83 o 
  -8   9   2        2.17       15.05     22.68 o 
  -7   9   2        6.79       21.71     20.72 o 
  -6   9   2       12.52        9.44     25.25 o 
  -5   9   2       27.56       18.15     21.00 o 
  -4   9   2      244.59      209.07     19.18 o 
  -3   9   2       82.18       82.21     22.17 o 
  -2   9   2       49.52       55.84      9.55 o 
  -1   9   2       38.80       43.45      8.36 o 
   0   9   2      121.31      126.19      9.37 o 
   1   9   2      515.63      469.78     13.27 o 
   2   9   2       40.96       65.59     11.35 o 
   3   9   2      349.10      345.96     17.02 o 
   4   9   2      181.79      172.83     16.39 o 
   5   9   2        0.61       19.39     17.07 o 
   6   9   2        2.66        4.81     18.29 o 
   7   9   2       50.73       35.52     20.45 o 
  -7  10   2       64.81       42.21     22.32 o 
  -6  10   2      115.36      124.79     19.95 o 
  -5  10   2      356.63      359.10     24.98 o 
  -4  10   2      808.58      817.17     31.75 o 
  -3  10   2      117.27      112.51     17.50 o 
  -2  10   2       42.78       54.92     13.11 o 
  -1  10   2      232.53      244.47     11.95 o 
   0  10   2       16.10        2.75      9.07 o 
   1  10   2      762.31      744.52     23.55 o 
   2  10   2      142.07      121.54     14.23 o 
   3  10   2      582.65      603.73     23.05 o 
   4  10   2      483.07      483.92     35.72 o 
   5  10   2      212.33      215.74     23.12 o 
   6  10   2        0.17        0.00     20.13 o 
   7  10   2        8.75       58.40     36.13 o 
  -6  11   2       46.64       42.31     20.14 o 
  -5  11   2        4.27        0.00     17.76 o 
  -4  11   2        9.15       32.41     18.64 o 
  -3  11   2       35.03       41.85     16.36 o 
  -2  11   2      131.76      106.57     17.16 o 
  -1  11   2       15.08       47.40     13.35 o 
   0  11   2      245.75      298.36     25.50 o 
   1  11   2      159.98      177.12     11.43 o 
   2  11   2       77.20       69.17     13.83 o 
   3  11   2      122.07      138.23     15.57 o 
   4  11   2      141.70      178.28     47.93 o 
   5  11   2       72.26       90.58     21.45 o 
   6  11   2        0.34        0.00     21.25 o 
  -5  12   2       54.10       40.37     21.40 o 
  -4  12   2       11.02       15.31     19.41 o 
  -3  12   2       78.56      136.84     39.84 o 
  -2  12   2       32.33       11.90     17.16 o 
  -1  12   2        6.45        0.00     13.49 o 
   0  12   2      120.24      135.76     12.79 o 
   1  12   2       88.77       80.86     12.27 o 
   2  12   2      203.72      241.38     18.05 o 
   3  12   2       67.78       75.20     20.75 o 
   4  12   2       17.60       14.73     18.23 o 
   5  12   2        1.82        4.22     21.19 o 
  -3  13   2       44.00       66.13     20.85 o 
  -2  13   2       50.15       35.44     21.37 o 
  -1  13   2      127.56      178.38     20.14 o 
   0  13   2      303.07      341.60     16.54 o 
   1  13   2       98.51      130.16     19.02 o 
   2  13   2      102.17       99.55     17.32 o 
   3  13   2       13.91       30.41     31.41 o 
   0  14   2        0.02        4.56     17.53 o 
 -10   1   3      219.60      218.25     26.17 o 
  -9   1   3      597.07      675.53     33.55 o 
  -8   1   3      840.35      952.84     26.95 o 
  -7   1   3      114.11      132.89     14.07 o 
  -6   1   3      240.62      243.98     12.52 o 
  -5   1   3        1.47        0.00      6.16 o 
  -4   1   3       75.20      105.17      6.02 o 
  -3   1   3     6317.41     6260.15     79.95 o 
  -2   1   3     2582.95     3327.98     61.84 o 
  -1   1   3    12869.59    14842.26    261.15 o 
   0   1   3    28762.97    30302.21    435.42 o 
   1   1   3    15352.08    16229.51    180.24 o 
   2   1   3     1537.06     1681.48     21.18 o 
   3   1   3      323.01      354.36     11.11 o 
   4   1   3     2061.45     2003.54     35.79 o 
   5   1   3      947.17     1017.96     19.95 o 
   6   1   3      321.79      334.58     12.98 o 
   7   1   3       21.41       28.20     10.63 o 
   8   1   3     1072.67     1110.89     29.32 o 
   9   1   3      208.12      230.35     20.22 o 
  10   1   3       35.99       21.05     27.12 o 
 -10   2   3      122.62      124.45     37.76 o 
  -9   2   3        0.55       24.82     19.56 o 
  -8   2   3       67.69       57.53     13.43 o 
  -7   2   3       73.26       93.81     13.26 o 
  -6   2   3     2332.18     2296.04     35.26 o 
  -5   2   3     1602.71     1558.28     32.01 o 
  -4   2   3       15.15        1.63      4.71 o 
  -3   2   3      232.78      178.33      6.87 o 
  -2   2   3     3660.64     4445.56     67.29 o 
  -1   2   3      487.16      605.35     12.60 o 
   0   2   3      398.67      444.94      7.58 o 
   2   2   3       98.96      153.27      4.99 o 
   3   2   3      692.43      759.10     13.78 o 
   4   2   3       42.19       39.83      9.61 o 
   5   2   3      306.92      310.71     18.04 o 
   6   2   3        0.35        0.00     11.32 o 
   7   2   3     1616.43     1584.39     34.27 o 
   8   2   3      261.77      248.85     20.08 o 
   9   2   3        0.12       22.93     24.91 o 
 -10   3   3        9.62       26.90     32.26 o 
  -9   3   3      547.50      635.32     24.73 o 
  -8   3   3      499.20      551.87     32.21 o 
  -7   3   3      683.35      758.08     24.08 o 
  -6   3   3      429.48      410.79     16.16 o 
  -5   3   3      118.03      103.22     13.09 o 
  -4   3   3       83.18       87.99      7.51 o 
  -3   3   3      988.91     1026.22     19.10 o 
  -2   3   3     4436.68     4445.86     66.85 o 
  -1   3   3     7363.91     7427.71    108.04 o 
   0   3   3     7095.73     7180.00     90.35 o 
   1   3   3      999.87     1108.43     15.03 o 
   2   3   3       20.11       16.11      4.85 o 
   3   3   3      585.03      557.35     10.85 o 
   4   3   3       79.90       96.81      7.13 o 
   5   3   3      444.51      457.48     16.48 o 
   6   3   3     1555.20     1621.55     33.88 o 
   7   3   3      546.45      462.48     19.37 o 
   8   3   3       26.59       33.48     15.94 o 
   9   3   3      371.83      431.99     58.65 o 
 -10   4   3      485.27      573.86     46.19 o 
  -9   4   3      285.05      315.08     24.84 o 
  -8   4   3       58.46       73.74     14.56 o 
  -7   4   3     1342.92     1297.04     33.88 o 
  -6   4   3     1458.81     1443.78     35.77 o 
  -5   4   3     1938.48     1857.10     29.29 o 
  -4   4   3     2616.95     2567.61     42.72 o 
  -3   4   3      454.56      314.54     17.61 o 
  -2   4   3     4592.35     4567.89     63.77 o 
  -1   4   3     6189.17     5697.53     84.16 o 
   0   4   3       49.15       51.35      3.98 o 
   1   4   3     8250.58     8501.98     96.39 o 
   2   4   3     7014.86     7000.02     90.66 o 
   3   4   3     7996.32     7953.27    103.10 o 
   4   4   3     1431.81     1398.12     23.41 o 
   5   4   3      220.25      270.07     10.86 o 
   6   4   3      428.68      398.10     19.98 o 
   7   4   3        5.67        0.00     11.79 o 
   8   4   3        1.62        0.00     16.90 o 
   9   4   3       75.41       54.79     20.80 o 
  -9   5   3       19.54       43.38     20.74 o 
  -8   5   3      214.80      290.09     17.61 o 
  -7   5   3       51.99       77.55     17.00 o 
  -6   5   3      898.62      919.21     25.89 o 
  -5   5   3       21.96       15.23     24.84 o 
  -4   5   3      340.81      342.78     12.58 o 
  -3   5   3      329.73      307.38     12.81 o 
  -2   5   3     2147.15     2110.59     35.15 o 
  -1   5   3     4132.06     4075.42     54.00 o 
   0   5   3       15.93        3.64      4.19 o 
   1   5   3       85.30       61.05      6.42 o 
   2   5   3     1928.23     1855.13     24.63 o 
   3   5   3       15.08       25.70      7.93 o 
   4   5   3       24.84        9.64      6.74 o 
   5   5   3      184.68      179.12     21.25 o 
   6   5   3       53.71       46.27     11.64 o 
   7   5   3        0.20        0.00     12.15 o 
   8   5   3      136.36      116.30     21.76 o 
   9   5   3        1.34        6.61     21.04 o 
  -9   6   3       38.23       57.28     20.60 o 
  -8   6   3      406.34      391.51     33.68 o 
  -7   6   3       88.04      108.88     14.14 o 
  -6   6   3        4.48        0.00     11.63 o 
  -5   6   3       51.03       42.14     16.88 o 
  -4   6   3      305.39      313.09     11.36 o 
  -3   6   3      484.72      540.22     30.27 o 
  -2   6   3     4273.97     3964.31     53.69 o 
  -1   6   3     2309.82     2238.55     28.91 o 
   0   6   3      435.24      439.34     13.08 o 
   1   6   3      271.66      299.94      8.89 o 
   2   6   3     3551.86     3620.26     44.55 o 
   3   6   3     1537.10     1446.77     25.55 o 
   4   6   3      121.16      137.30     11.85 o 
   5   6   3      183.61      170.14     13.22 o 
   6   6   3       29.11       33.91     12.08 o 
   7   6   3        2.90        0.00     16.14 o 
   8   6   3        2.85        0.00     20.21 o 
   9   6   3       19.89       29.22     22.53 o 
  -9   7   3      162.12      124.77     24.60 o 
  -8   7   3      760.11      665.40     33.31 o 
  -7   7   3      462.84      418.80     19.03 o 
  -6   7   3      910.10      884.07     56.89 o 
  -5   7   3        4.43        0.00     38.23 o 
  -4   7   3       57.64       61.21     10.76 o 
  -3   7   3     3556.44     3298.82     67.86 o 
  -2   7   3     1237.70     1200.68     23.55 o 
  -1   7   3     4754.54     4536.06     54.70 o 
   0   7   3      505.07      531.86     13.79 o 
   1   7   3     1374.38     1378.37     20.87 o 
   2   7   3       28.44       29.67      7.83 o 
   3   7   3        0.36        0.00      8.07 o 
   4   7   3      445.14      403.62     17.09 o 
   5   7   3       39.35       49.32     12.40 o 
   6   7   3      638.96      642.38     22.13 o 
   7   7   3      284.53      262.75     24.50 o 
   8   7   3       44.81        8.26     26.75 o 
  -8   8   3        1.56       31.87     21.66 o 
  -7   8   3       63.21       90.39     21.65 o 
  -6   8   3      150.23      200.26     21.50 o 
  -5   8   3      127.01      159.15     19.76 o 
  -4   8   3      134.08      139.33     22.46 o 
  -3   8   3     1022.33     1020.58     21.47 o 
  -2   8   3     1481.94     1505.81     26.55 o 
  -1   8   3      392.34      396.94     11.73 o 
   0   8   3        3.43        3.06      6.89 o 
   1   8   3      999.79     1036.06     18.60 o 
   2   8   3     2334.80     2283.13     36.72 o 
   3   8   3      947.09     1018.24     22.91 o 
   4   8   3      369.20      355.97     18.17 o 
   5   8   3      108.12      130.73     14.25 o 
   6   8   3       79.02       94.78     19.40 o 
   7   8   3        1.09        0.00     24.39 o 
   8   8   3       15.87       31.50     22.85 o 
  -8   9   3       11.18        0.00     48.16 o 
  -7   9   3      146.03      163.46     24.61 o 
  -6   9   3        3.18        0.00     17.10 o 
  -5   9   3       81.85       75.94     18.53 o 
  -4   9   3       20.51       16.50     29.20 o 
  -3   9   3       93.48      111.12     18.96 o 
  -2   9   3     2262.44     2119.77     34.80 o 
  -1   9   3        0.59        2.72      8.34 o 
   0   9   3        2.12        0.00      8.29 o 
   1   9   3       47.73       32.25      9.91 o 
   2   9   3        7.22        0.00     10.76 o 
   3   9   3        7.34        6.25     11.11 o 
   4   9   3      951.48      885.46     25.47 o 
   5   9   3        0.27       14.83     16.00 o 
   6   9   3        6.59       45.88     17.94 o 
   7   9   3       81.49       65.37     21.54 o 
  -7  10   3       74.88       91.86     22.85 o 
  -6  10   3       39.91       38.79     19.01 o 
  -5  10   3       62.82       36.01     19.16 o 
  -4  10   3      437.07      432.68     29.37 o 
  -3  10   3     1215.12     1212.05     37.65 o 
  -2  10   3      349.36      353.46     17.12 o 
  -1  10   3      123.45      128.07     12.13 o 
   0  10   3       21.16        0.00      9.05 o 
   1  10   3       16.60       17.11      9.25 o 
   2  10   3      567.58      560.14     18.44 o 
   3  10   3      209.23      259.68     16.44 o 
   4  10   3      396.66      421.95     29.84 o 
   5  10   3      625.33      607.69     31.66 o 
   6  10   3       23.16       30.73     21.21 o 
  -6  11   3       40.93       57.59     21.77 o 
  -5  11   3       37.13       47.92     20.59 o 
  -4  11   3       81.65      101.59     18.55 o 
  -3  11   3       41.31       12.33     16.57 o 
  -2  11   3       73.29       93.46     15.90 o 
  -1  11   3      677.47      807.92     25.25 o 
   0  11   3     1391.13     1472.69     25.57 o 
   1  11   3     1117.68     1159.89     24.12 o 
   2  11   3      139.52      135.20     21.40 o 
   3  11   3       80.98       77.62     14.57 o 
   4  11   3      360.69      375.21     57.77 o 
   5  11   3      139.03      142.40     21.97 o 
   6  11   3      352.19      370.69     29.25 o 
  -5  12   3        4.53       22.86     21.05 o 
  -4  12   3      129.32      130.37     21.71 o 
  -3  12   3      103.57       93.31     38.77 o 
  -2  12   3        0.13        0.00     16.57 o 
  -1  12   3        2.67        1.31     13.84 o 
   0  12   3        5.10        0.00     20.76 o 
   1  12   3        6.36        2.51     12.83 o 
   2  12   3       11.86       13.75     18.16 o 
   3  12   3       12.46        0.00     21.70 o 
   4  12   3      116.31      152.16     30.14 o 
   5  12   3       74.57       94.49     23.39 o 
  -3  13   3      272.88      299.62     40.52 o 
  -2  13   3       89.54       56.92     19.68 o 
  -1  13   3        0.34        0.00     17.93 o 
   0  13   3      152.73      142.94     17.75 o 
   1  13   3       97.42      139.21     19.96 o 
   2  13   3      121.57      108.63     17.61 o 
   3  13   3       55.14       56.15     19.07 o 
 -10   0   4       69.82       78.49     32.03 o 
  -9   0   4      161.25      261.38     32.63 o 
  -8   0   4      147.70      122.95     26.30 o 
  -7   0   4      385.13      369.56     27.65 o 
  -6   0   4     1480.77     1468.41     35.72 o 
  -5   0   4     4092.98     4524.80     94.50 o 
  -4   0   4       42.72       79.40      7.98 o 
  -3   0   4     6315.20     5778.07    104.67 o 
  -2   0   4     6754.21     8386.00    148.97 o 
  -1   0   4     8147.69     7565.66    187.09 o 
   0   0   4     8299.25     8823.50    223.81 o 
   1   0   4    27332.06    27616.14    394.54 o 
   2   0   4    18934.18    20283.32    356.37 o 
   3   0   4     4028.74     3883.31    104.79 o 
   4   0   4     5062.87     4353.62     82.97 o 
   5   0   4     7430.80     7986.54    147.84 o 
   6   0   4     2958.48     3190.71     67.55 o 
   7   0   4       58.38       34.38     14.99 o 
   8   0   4       97.29       81.07     22.52 o 
   9   0   4       56.16       87.14     21.17 o 
 -10   1   4       73.03       28.53     22.84 o 
  -9   1   4      213.60      223.18     23.15 o 
  -8   1   4      327.94      333.05     22.52 o 
  -7   1   4      414.35      470.12     18.24 o 
  -6   1   4     2861.14     2909.47     42.33 o 
  -5   1   4       17.89       10.48      6.22 o 
  -4   1   4     1084.76     1124.94     19.76 o 
  -3   1   4     3499.82     3305.93     43.63 o 
  -2   1   4    25060.71    25911.29    842.31 o 
  -1   1   4     4138.96     3989.04     72.01 o 
   0   1   4      975.08      989.06     14.08 o 
   1   1   4     3429.66     3560.05     41.12 o 
   2   1   4     3402.87     3315.48     35.22 o 
   3   1   4      284.10      279.80      8.70 o 
   4   1   4      991.43      908.46     20.27 o 
   5   1   4       43.68       54.34     15.70 o 
   6   1   4      263.70      269.23     12.55 o 
   7   1   4        0.70        6.65     13.19 o 
   8   1   4       21.66       18.23     14.32 o 
   9   1   4       13.84       14.01     22.14 o 
 -10   2   4        4.27        6.79     21.02 o 
  -9   2   4      249.49      244.15     23.32 o 
  -8   2   4      147.69      142.06     15.10 o 
  -7   2   4      291.98      272.23     27.78 o 
  -6   2   4     1971.01     2000.12     41.86 o 
  -5   2   4     2901.56     2788.59     39.70 o 
  -4   2   4    20327.31    20249.31    253.29 o 
  -2   2   4     3220.00     2635.33     50.37 o 
  -1   2   4    13327.61    15289.66    230.48 o 
   0   2   4        4.03        1.07      3.37 o 
   1   2   4     1471.01     1601.50     23.04 o 
   2   2   4       58.06       72.75      4.30 o 
   3   2   4     4459.07     4254.15     50.24 o 
   4   2   4     4669.07     4888.64     70.65 o 
   5   2   4     1748.27     1673.85     32.59 o 
   6   2   4      144.90      131.02     12.25 o 
   7   2   4       33.54       39.36     12.34 o 
   8   2   4      535.68      599.82     22.68 o 
   9   2   4        5.85       11.82     16.57 o 
 -10   3   4       55.85       68.26     33.38 o 
  -9   3   4       19.61       30.00     19.76 o 
  -8   3   4        3.51        0.25     13.88 o 
  -7   3   4     1740.32     1692.24     35.66 o 
  -6   3   4     1488.41     1531.67     45.64 o 
  -5   3   4     1594.51     1595.14     25.52 o 
  -4   3   4      775.31      841.58     15.40 o 
  -3   3   4      160.77      135.81      7.16 o 
  -2   3   4     1101.65      913.37     33.05 o 
  -1   3   4       18.32       10.07      4.17 o 
   0   3   4     2003.57     2285.51     30.95 o 
   1   3   4      704.62      676.03     10.44 o 
   2   3   4      219.58      189.09     12.96 o 
   3   3   4     2472.56     2417.96     30.49 o 
   4   3   4      859.11      899.77     17.08 o 
   5   3   4       36.81       38.91      8.67 o 
   6   3   4      108.33      104.19     13.08 o 
   7   3   4       16.68        0.00     11.51 o 
   8   3   4      199.48      215.08     16.52 o 
   9   3   4       91.46      111.38     28.77 o 
 -10   4   4        1.61       26.07     32.74 o 
  -9   4   4       22.16       19.23     15.37 o 
  -8   4   4      688.86      718.03     25.21 o 
  -7   4   4      455.41      432.69     18.80 o 
  -6   4   4      734.91      676.74     30.54 o 
  -5   4   4     1073.66     1011.45     24.28 o 
  -4   4   4      466.97      465.34     13.35 o 
  -3   4   4     4596.15     4784.65     72.97 o 
  -2   4   4      511.00      585.92     15.21 o 
  -1   4   4       34.25       23.36      8.39 o 
   0   4   4     1718.54     1696.58     22.83 o 
   1   4   4     2033.82     2062.02     26.00 o 
   2   4   4       28.83       31.85      5.69 o 
   3   4   4     3455.25     3389.90     41.62 o 
   4   4   4     1291.84     1315.14     22.39 o 
   5   4   4      184.19      158.21     12.17 o 
   6   4   4      979.56      875.06     25.10 o 
   7   4   4        5.43        1.45     11.29 o 
   8   4   4      117.85      138.48     16.04 o 
   9   4   4        2.09        0.00     20.51 o 
  -9   5   4       11.23       15.22     18.54 o 
  -8   5   4      835.83      851.22     26.84 o 
  -7   5   4      556.65      496.84     20.51 o 
  -6   5   4     1707.46     1697.67     39.92 o 
  -5   5   4      144.06      115.83     16.73 o 
  -4   5   4       59.93       85.34     23.51 o 
  -3   5   4     1560.43     1649.58     32.54 o 
  -2   5   4       66.54       52.88      6.06 o 
  -1   5   4      500.37      493.29     11.59 o 
   0   5   4     2997.81     2958.07     36.35 o 
   1   5   4     4379.92     4182.36     45.55 o 
   2   5   4     6059.60     5522.16     73.43 o 
   3   5   4     1302.54     1166.50     21.74 o 
   4   5   4        0.85        4.48      9.50 o 
   5   5   4     1553.50     1449.82     31.72 o 
   6   5   4      622.50      580.81     25.47 o 
   7   5   4      931.80      905.41     26.10 o 
   8   5   4      154.74      182.12     21.70 o 
   9   5   4       72.55       57.87     22.84 o 
  -9   6   4       46.10       58.68     34.73 o 
  -8   6   4      269.77      267.00     17.71 o 
  -7   6   4      529.47      529.95     20.61 o 
  -6   6   4        0.41        0.00     12.89 o 
  -5   6   4      128.95      134.52     17.27 o 
  -4   6   4      267.96      251.73     16.93 o 
  -3   6   4        0.73        0.00      6.29 o 
  -2   6   4      176.46      198.89      9.92 o 
  -1   6   4     2323.04     2198.03     32.32 o 
   0   6   4     1040.61     1060.73     16.74 o 
   1   6   4      429.43      413.42      9.99 o 
   2   6   4     2010.18     2011.32     37.88 o 
   3   6   4      138.18      167.76      9.92 o 
   4   6   4      842.07      767.27     21.87 o 
   5   6   4      438.02      453.49     18.76 o 
   6   6   4      176.95      161.90     14.18 o 
   7   6   4       23.51       52.26     13.54 o 
   8   6   4      249.10      255.88     24.17 o 
  -9   7   4       14.43        7.63     28.77 o 
  -8   7   4        4.42        0.00     20.08 o 
  -7   7   4       87.95      108.25     14.38 o 
  -6   7   4      230.41      205.36     19.53 o 
  -5   7   4      689.19      737.54     31.27 o 
  -4   7   4      306.34      285.96     13.73 o 
  -3   7   4      199.00      195.61      9.96 o 
  -2   7   4        7.94       18.57      7.39 o 
  -1   7   4       75.23       93.57      8.07 o 
   0   7   4      566.23      562.17     15.90 o 
   1   7   4      345.31      331.32      9.93 o 
   2   7   4     3373.79     2995.40     44.42 o 
   3   7   4     1595.73     1495.14     35.25 o 
   4   7   4      171.38      171.17     15.51 o 
   5   7   4        7.92       13.66     15.95 o 
   6   7   4     1162.22     1090.58     28.57 o 
   7   7   4      429.42      440.49     54.57 o 
   8   7   4       41.27       42.12     22.46 o 
  -8   8   4        3.80        0.00     20.60 o 
  -7   8   4       62.80      112.53     24.91 o 
  -6   8   4      567.78      591.92     34.78 o 
  -5   8   4       22.30       36.36     17.65 o 
  -4   8   4     1591.82     1492.19     42.84 o 
  -3   8   4     1145.06      987.52    118.83 o 
  -2   8   4      938.45      859.01     19.61 o 
  -1   8   4        7.99        1.06      8.57 o 
   0   8   4       41.11       50.51      7.55 o 
   1   8   4      804.50      836.74     17.17 o 
   2   8   4      155.18      158.64     11.04 o 
   3   8   4      190.00      185.42     15.25 o 
   4   8   4       75.79       85.77     13.07 o 
   5   8   4      572.27      584.14     21.96 o 
   6   8   4      295.25      308.17     24.44 o 
   7   8   4      193.85      208.59     24.65 o 
   8   8   4        0.91       40.12     23.18 o 
  -8   9   4       16.30       12.83     19.67 o 
  -7   9   4       64.42       77.81     20.83 o 
  -6   9   4      159.81      137.50     36.85 o 
  -5   9   4       31.76        0.00     16.10 o 
  -4   9   4      193.57      195.99     18.83 o 
  -3   9   4       96.09      127.31     24.15 o 
  -2   9   4      158.71      164.33     11.64 o 
  -1   9   4        1.02        0.00      9.47 o 
   0   9   4      445.42      423.29     13.20 o 
   1   9   4        7.21        2.66      8.33 o 
   2   9   4        1.86        0.00     12.11 o 
   3   9   4      212.11      177.49     13.31 o 
   4   9   4       57.66       59.08     15.59 o 
   5   9   4       85.28      123.74     20.53 o 
   6   9   4        0.68        0.00     20.13 o 
   7   9   4        0.29       47.01     20.96 o 
  -7  10   4       10.49       26.81     25.48 o 
  -6  10   4        9.41        0.00     19.83 o 
  -5  10   4      402.07      406.61     24.81 o 
  -4  10   4      299.33      298.02     34.22 o 
  -3  10   4     1232.17     1187.92     36.23 o 
  -2  10   4      522.70      507.18     19.43 o 
  -1  10   4       35.47       32.63     10.65 o 
   0  10   4        1.05        0.00      8.85 o 
   1  10   4       54.77       49.36      9.19 o 
   2  10   4      367.51      388.63     20.07 o 
   3  10   4       12.66       12.07     13.00 o 
   4  10   4      194.05      223.81     22.76 o 
   5  10   4      229.86      231.35     24.33 o 
   6  10   4      132.45      148.14     23.22 o 
  -6  11   4      150.54      149.65     22.87 o 
  -5  11   4        3.43        7.16     18.24 o 
  -4  11   4      223.45      183.89     21.64 o 
  -3  11   4      479.71      491.54     25.62 o 
  -2  11   4       91.91      140.09     17.55 o 
  -1  11   4       23.48       24.72     10.99 o 
   0  11   4      129.20      143.36     11.01 o 
   1  11   4      474.03      500.38     18.21 o 
   2  11   4      142.42      155.32     13.00 o 
   3  11   4       58.74       65.71     15.02 o 
   4  11   4      204.06      243.09     17.78 o 
   5  11   4       14.50       11.96     20.65 o 
  -5  12   4        1.05       11.28     21.84 o 
  -4  12   4       10.19        4.32     18.12 o 
  -3  12   4       23.73       16.88     17.90 o 
  -2  12   4       12.10        0.00     29.00 o 
  -1  12   4      276.42      231.97     20.08 o 
   0  12   4      732.78      726.63     19.27 o 
   1  12   4      205.32      185.45     15.12 o 
   2  12   4       30.06       36.11     13.46 o 
   3  12   4      268.54      279.29     19.80 o 
   4  12   4      254.62      279.61     26.40 o 
  -3  13   4       12.38        0.00     18.89 o 
  -2  13   4      233.26      266.73     24.34 o 
  -1  13   4      178.65      205.04     20.22 o 
   0  13   4      259.35      284.67     20.45 o 
   1  13   4      192.56      215.80     16.67 o 
   2  13   4        3.04        6.05     16.11 o 
   3  13   4        6.60        0.00     20.77 o 
 -10   1   5       66.94       21.97     21.95 o 
  -9   1   5      835.16      773.04     34.31 o 
  -8   1   5      203.65      178.95     20.06 o 
  -7   1   5       53.51       68.30     20.17 o 
  -6   1   5       95.84      108.70      9.13 o 
  -5   1   5      707.12      714.41     14.89 o 
  -4   1   5      216.62      186.23      7.99 o 
  -3   1   5     1423.24     1597.31     22.74 o 
  -1   1   5     2850.34     2505.96     37.92 o 
   0   1   5     1776.20     1735.92     23.53 o 
   1   1   5     1147.64     1280.47     16.34 o 
   2   1   5     1397.19     1450.35     16.80 o 
   3   1   5     3347.21     3390.89     40.66 o 
   4   1   5      841.75      697.44     15.09 o 
   5   1   5      966.61      916.46     22.87 o 
   6   1   5       38.07       42.16     11.12 o 
   7   1   5      497.40      469.20     20.08 o 
   8   1   5      669.02      612.83     41.51 o 
   9   1   5      136.92      134.93     19.27 o 
 -10   2   5      130.36      122.83     23.75 o 
  -9   2   5      251.28      260.55     23.81 o 
  -8   2   5       81.51       67.56     18.35 o 
  -7   2   5      628.17      612.68     22.78 o 
  -6   2   5     1161.10     1184.82     27.48 o 
  -5   2   5      845.12      946.25     17.38 o 
  -4   2   5     1777.72     1939.25     36.02 o 
  -3   2   5     1515.71     1421.75     31.05 o 
  -2   2   5    14642.54    15682.17    277.43 o 
  -1   2   5        8.79        7.92      3.88 o 
   0   2   5     3134.26     3279.74     42.75 o 
   1   2   5     1133.12     1302.92     16.88 o 
   2   2   5        0.54        0.58      4.59 o 
   3   2   5      904.34     1098.48     16.39 o 
   4   2   5      753.03      746.58     16.06 o 
   5   2   5       46.17       59.90      8.74 o 
   6   2   5       92.67       77.89     14.09 o 
   7   2   5      256.65      238.13     19.32 o 
   8   2   5      245.99      249.59     19.56 o 
   9   2   5        7.81       14.79     16.84 o 
 -10   3   5        1.14        0.08     21.69 o 
  -9   3   5        9.69        0.00     18.93 o 
  -8   3   5       13.57       20.02     13.35 o 
  -7   3   5        0.13        0.00     20.79 o 
  -6   3   5      235.21      230.16     13.67 o 
  -5   3   5      533.74      477.04     19.70 o 
  -4   3   5     5752.22     5683.02     85.88 o 
  -3   3   5     1586.09     1703.19     36.34 o 
  -2   3   5       85.78      101.78      5.83 o 
  -1   3   5     1569.79     1415.49     20.72 o 
   0   3   5     1925.63     2088.53     25.68 o 
   1   3   5     3933.88     4320.40     50.23 o 
   2   3   5        1.18        3.95      4.58 o 
   3   3   5      311.69      296.31      8.30 o 
   4   3   5      591.44      573.77     14.09 o 
   5   3   5      190.01      167.39     11.95 o 
   6   3   5      262.37      222.79     32.58 o 
   7   3   5        6.77        0.00     14.81 o 
   8   3   5      381.70      353.64     24.13 o 
   9   3   5      242.29      232.20     31.58 o 
 -10   4   5      370.51      443.23     43.94 o 
  -9   4   5       23.19       21.72     20.74 o 
  -8   4   5       74.97       71.13     15.08 o 
  -7   4   5        0.07        0.00     13.08 o 
  -6   4   5      122.23      119.49     13.03 o 
  -5   4   5       41.62       35.97     15.28 o 
  -4   4   5      909.13      973.17     27.27 o 
  -3   4   5     1744.31     1604.41     28.13 o 
  -2   4   5     1685.15     1626.08     24.02 o 
  -1   4   5       16.09       15.29      4.41 o 
   0   4   5      741.77      748.46     16.56 o 
   1   4   5     1005.71      939.25     14.06 o 
   2   4   5      476.90      548.26     17.36 o 
   3   4   5       54.10       57.75      5.99 o 
   4   4   5      440.17      483.67     14.65 o 
   5   4   5        8.74        4.20     10.23 o 
   6   4   5      236.61      219.54     15.00 o 
   7   4   5      278.57      290.67     16.92 o 
   8   4   5      231.20      224.73     22.52 o 
   9   4   5       48.95       52.37     29.00 o 
  -9   5   5       63.36       77.58     17.21 o 
  -8   5   5       56.02       54.67     27.66 o 
  -7   5   5       29.86       47.82     13.30 o 
  -6   5   5      212.64      209.28     16.87 o 
  -5   5   5       87.56       79.12     16.04 o 
  -4   5   5      143.63      156.82     14.12 o 
  -3   5   5      242.21      255.54     11.59 o 
  -2   5   5     1355.55     1341.83     21.70 o 
  -1   5   5     3155.03     3247.36     50.89 o 
   0   5   5     2977.15     3127.48     38.30 o 
   1   5   5     1975.33     1897.91     25.16 o 
   2   5   5     1369.27     1370.67     23.35 o 
   3   5   5     3966.51     3882.54     54.45 o 
   4   5   5      314.64      350.83     12.85 o 
   5   5   5       59.36       56.13     11.56 o 
   6   5   5      255.98      246.01     18.63 o 
   7   5   5        7.82        7.06     13.11 o 
   8   5   5        0.60        0.00     19.90 o 
   9   5   5        0.21        0.00     29.00 o 
  -9   6   5      200.05      191.34     24.52 o 
  -8   6   5        0.47        0.00     23.58 o 
  -7   6   5        6.94       17.22     12.35 o 
  -6   6   5      193.67      218.09     15.24 o 
  -5   6   5     1483.88     1358.12     38.28 o 
  -4   6   5      730.53      736.60     25.97 o 
  -3   6   5      980.04      957.33     18.63 o 
  -2   6   5     1344.82     1212.91     24.53 o 
  -1   6   5    13627.92    13323.40    189.00 o 
   0   6   5     3404.51     3401.38     42.01 o 
   1   6   5     2627.52     2659.16     38.04 o 
   2   6   5      219.10      254.52     10.20 o 
   3   6   5       25.63       29.10     11.10 o 
   4   6   5      479.32      465.38     15.56 o 
   5   6   5     2296.56     2359.76     68.38 o 
   6   6   5     2052.34     2025.28     52.31 o 
   7   6   5     1805.62     1767.32     38.96 o 
   8   6   5       56.00       58.04     28.30 o 
  -9   7   5        4.26        0.00     22.02 o 
  -8   7   5      119.94      116.00     16.53 o 
  -7   7   5      467.93      480.39     37.33 o 
  -6   7   5      113.37      143.51     20.07 o 
  -5   7   5      485.44      501.80     18.48 o 
  -4   7   5        1.16        0.00     10.54 o 
  -3   7   5      245.82      271.51     13.28 o 
  -2   7   5     2130.69     1980.03     35.58 o 
  -1   7   5       19.42       47.11     10.30 o 
   0   7   5      883.26      812.22     15.71 o 
   1   7   5        3.42        0.00      6.30 o 
   2   7   5       64.62       47.00      9.26 o 
   3   7   5      416.08      419.28     14.93 o 
   4   7   5       28.22       36.96     10.19 o 
   5   7   5      114.43      113.08     15.00 o 
   6   7   5       22.02       11.61     12.28 o 
   7   7   5       24.39       37.00     19.28 o 
   8   7   5       43.20       39.31     20.96 o 
  -8   8   5       71.07       66.49     22.76 o 
  -7   8   5      213.59      195.37     33.01 o 
  -6   8   5       44.86       69.76     17.64 o 
  -5   8   5       10.55       16.93     15.34 o 
  -4   8   5        6.95        0.00     12.08 o 
  -3   8   5        2.58        0.00     11.19 o 
  -2   8   5     1448.31     1449.62     26.41 o 
  -1   8   5        2.58        4.33      8.77 o 
   0   8   5      118.04      120.55      8.26 o 
   1   8   5      724.49      667.65     15.22 o 
   2   8   5      226.22      253.43     12.94 o 
   3   8   5        2.99       13.79     16.80 o 
   4   8   5      157.93      126.76     13.92 o 
   5   8   5       40.06       30.86     12.42 o 
   6   8   5      115.35      146.06     15.52 o 
   7   8   5       32.21        0.00     20.29 o 
  -8   9   5       59.33       83.69     23.80 o 
  -7   9   5       10.52        0.50     20.36 o 
  -6   9   5      516.35      551.15     28.94 o 
  -5   9   5     1110.27     1088.98     37.51 o 
  -4   9   5     2040.49     1834.68     66.67 o 
  -3   9   5      700.19      680.37     21.54 o 
  -2   9   5      221.37      186.53     31.22 o 
  -1   9   5     1166.58     1079.96     23.48 o 
   0   9   5      453.35      423.58     13.43 o 
   1   9   5     1954.42     1902.12     28.94 o 
   2   9   5      285.99      287.16     14.66 o 
   3   9   5      349.09      381.45     15.84 o 
   4   9   5      193.42      208.03     28.76 o 
   5   9   5      698.75      662.06     29.82 o 
   6   9   5        0.78       24.38     19.65 o 
   7   9   5        2.61       14.75     21.14 o 
  -7  10   5      114.22      104.77     29.48 o 
  -6  10   5      113.07      119.42     24.01 o 
  -5  10   5       17.03        1.36     18.30 o 
  -4  10   5        6.28        0.00     14.97 o 
  -3  10   5      123.73      133.81     27.91 o 
  -2  10   5      530.77      490.35     19.39 o 
  -1  10   5       27.74       18.09     10.55 o 
   0  10   5        0.04        5.24      9.01 o 
   1  10   5      241.73      248.76     13.78 o 
   2  10   5       22.25       36.78     11.94 o 
   3  10   5        0.22        0.00     11.24 o 
   4  10   5       47.94       42.26     15.19 o 
   5  10   5      118.40      105.35     16.35 o 
   6  10   5        5.62        0.00     21.76 o 
  -6  11   5        1.18       10.72     19.96 o 
  -5  11   5       19.59       11.02     18.87 o 
  -4  11   5        8.75       14.57     17.13 o 
  -3  11   5       89.23       87.31     17.29 o 
  -2  11   5       75.13       73.60     16.44 o 
  -1  11   5        0.04        0.00     11.56 o 
   0  11   5      222.38      228.21     11.70 o 
   1  11   5       79.18       82.39     18.14 o 
   2  11   5      196.93      207.62     14.84 o 
   3  11   5        0.97       14.28     12.82 o 
   4  11   5       46.98       56.41     15.54 o 
   5  11   5        2.97        0.00     20.65 o 
  -5  12   5       24.74       38.76     18.86 o 
  -4  12   5       22.68       32.85     25.38 o 
  -3  12   5       64.89       61.29     18.25 o 
  -2  12   5      192.21      204.98     20.49 o 
  -1  12   5       51.90       70.79     17.30 o 
   0  12   5      638.38      687.72     30.10 o 
   1  12   5      180.66      183.80     14.58 o 
   2  12   5       35.62       52.68     13.55 o 
   3  12   5       22.94       30.31     15.01 o 
   4  12   5       99.66      140.84     22.53 o 
  -3  13   5        5.91        1.26     21.78 o 
  -2  13   5       94.00       96.75     41.42 o 
  -1  13   5       10.92        0.00     29.60 o 
   0  13   5        1.81        0.00     28.36 o 
   1  13   5       44.09       62.38     14.67 o 
   2  13   5       60.13       63.08     15.31 o 
   3  13   5      256.59      247.31     21.09 o 
 -10   0   6       70.76       32.14     30.68 o 
  -9   0   6     1850.80     1811.84     70.88 o 
  -8   0   6      406.04      425.17     33.83 o 
  -7   0   6     6617.22     6523.88    176.23 o 
  -6   0   6      278.98      267.08     15.72 o 
  -5   0   6        0.69       10.42      9.27 o 
  -4   0   6     6923.43     7325.33    132.98 o 
  -3   0   6      623.44      522.65     30.57 o 
  -2   0   6      431.78      555.93     26.95 o 
   0   0   6    13172.80    13582.62    344.10 o 
   1   0   6    10069.86    10070.59    227.48 o 
   2   0   6    28361.67    30203.13    430.00 o 
   3   0   6     2997.62     3275.64     50.69 o 
   6   0   6      645.22      670.93     37.35 o 
   7   0   6     1973.14     1889.58     66.46 o 
   8   0   6        8.89       52.79     19.37 o 
   9   0   6       67.83       65.52     26.52 o 
 -10   1   6       27.70       28.39     22.95 o 
  -9   1   6        3.05       12.52     19.63 o 
  -8   1   6      185.91      155.61     28.30 o 
  -7   1   6       32.69       50.00     16.73 o 
  -6   1   6       14.75        0.00     10.18 o 
  -5   1   6      846.87      858.06     16.68 o 
  -4   1   6       84.33       94.89      5.72 o 
  -3   1   6      348.76      469.30      9.60 o 
  -2   1   6      125.46      135.26      5.06 o 
  -1   1   6       37.20       30.99      3.93 o 
   0   1   6     1606.43     1792.82     24.42 o 
   1   1   6     3750.56     4158.04     47.83 o 
   2   1   6      438.75      467.99      7.41 o 
   3   1   6      293.23      345.70      8.67 o 
   4   1   6     2228.19     2310.44     59.09 o 
   5   1   6       99.00       78.84      9.13 o 
   6   1   6        2.18        0.00     14.72 o 
   7   1   6      294.73      290.74     32.86 o 
   8   1   6       55.09       82.92     15.61 o 
   9   1   6      147.05      179.50     43.66 o 
 -10   2   6      153.33      164.45     24.90 o 
  -9   2   6        0.84       22.60     18.34 o 
  -8   2   6     1000.06     1140.30     43.85 o 
  -7   2   6       39.20       36.62     13.16 o 
  -6   2   6      320.49      340.50     16.02 o 
  -5   2   6     3399.46     3288.04     53.68 o 
  -4   2   6      625.34      689.01     12.83 o 
  -3   2   6      489.72      515.97     16.11 o 
  -2   2   6     1370.45     1197.25     26.10 o 
  -1   2   6       78.39      115.01      4.59 o 
   0   2   6      132.70      157.43      7.99 o 
   1   2   6    10030.44    10052.97    112.75 o 
   2   2   6      102.13      126.75      5.08 o 
   3   2   6     1290.69     1392.59     19.44 o 
   4   2   6     1555.23     1446.46     42.22 o 
   5   2   6      447.76      426.26     16.43 o 
   6   2   6      191.81      178.16     13.97 o 
   7   2   6      103.61       65.79     13.07 o 
   8   2   6      448.06      501.18     25.91 o 
   9   2   6       75.72       98.03     27.42 o 
 -10   3   6      160.90      182.80     32.61 o 
  -9   3   6      314.38      329.27     25.14 o 
  -8   3   6       13.64        0.00     13.37 o 
  -7   3   6      117.05      153.36     15.37 o 
  -6   3   6     2767.14     2496.91     44.82 o 
  -5   3   6     4765.97     4571.53     72.23 o 
  -4   3   6     2496.88     2190.91     46.49 o 
  -3   3   6     3794.14     3812.97     73.07 o 
  -2   3   6     2573.92     2444.06     38.39 o 
  -1   3   6      802.65      980.72     15.73 o 
   0   3   6     1941.90     1939.17     28.36 o 
   1   3   6     4994.61     4856.60     56.22 o 
   2   3   6     7403.16     7243.20     93.53 o 
   3   3   6     3099.58     2955.57     36.70 o 
   4   3   6       82.14       81.01      8.00 o 
   5   3   6        5.57       17.11      9.39 o 
   6   3   6        0.04        0.00     13.59 o 
   7   3   6       23.77       19.09     11.70 o 
   8   3   6        4.37        0.00     27.57 o 
   9   3   6       40.35       52.10     18.48 o 
 -10   4   6      114.58      152.09     24.28 o 
  -9   4   6      352.06      366.00     25.73 o 
  -8   4   6      468.18      514.26     21.38 o 
  -7   4   6     1098.06     1172.27     29.64 o 
  -6   4   6        1.42        3.87     11.25 o 
  -5   4   6      114.42      139.06     11.96 o 
  -4   4   6      813.37      776.39     35.50 o 
  -3   4   6      195.52      154.07     21.05 o 
  -2   4   6     1930.58     1863.42     37.19 o 
  -1   4   6     1680.52     1614.76     73.66 o 
   0   4   6     3442.93     3259.36     39.15 o 
   1   4   6       36.64       31.77      4.29 o 
   2   4   6        2.62        5.56      5.70 o 
   3   4   6     4349.73     3980.37     55.20 o 
   4   4   6       26.65       36.22      8.39 o 
   5   4   6      729.50      699.24     21.59 o 
   6   4   6      574.76      581.54     22.93 o 
   7   4   6      106.55       70.10     13.55 o 
   8   4   6        0.97        0.00     13.91 o 
   9   4   6      223.73      223.02     33.90 o 
  -9   5   6        5.78        0.00     15.74 o 
  -8   5   6       56.20       26.72     14.46 o 
  -7   5   6      774.37      783.13     24.33 o 
  -6   5   6       80.09      111.83     14.05 o 
  -5   5   6      138.80      128.15     16.21 o 
  -4   5   6       33.00       12.84     14.57 o 
  -3   5   6      182.43      188.24      9.76 o 
  -2   5   6     1709.08     1573.60     31.97 o 
  -1   5   6     3753.97     3676.17     56.98 o 
   0   5   6     2146.49     2022.26     26.44 o 
   1   5   6      590.18      668.63     11.91 o 
   2   5   6     1762.98     1722.12     27.78 o 
   3   5   6      497.26      514.67     14.98 o 
   4   5   6     2207.32     2206.60     35.73 o 
   5   5   6      166.88      178.97     14.00 o 
   6   5   6      129.04      149.51     14.13 o 
   7   5   6      128.42      119.35     15.33 o 
   8   5   6        7.03        7.79     13.86 o 
  -9   6   6      181.83      169.18     18.66 o 
  -8   6   6        3.44       18.95     14.73 o 
  -7   6   6       12.96       18.11     12.91 o 
  -6   6   6        6.42       22.53     12.48 o 
  -5   6   6      371.00      392.31     21.40 o 
  -4   6   6       56.63       45.19     13.83 o 
  -3   6   6       62.40       54.71      9.12 o 
  -2   6   6     3283.11     3029.61     42.92 o 
  -1   6   6        9.19        0.00      9.13 o 
   0   6   6     1478.46     1471.69     21.39 o 
   1   6   6        8.75       15.87      5.67 o 
   2   6   6       69.00       61.81      8.43 o 
   3   6   6       13.68       11.95      8.96 o 
   4   6   6      345.54      358.07     15.00 o 
   5   6   6     1122.25     1082.57     33.68 o 
   6   6   6       64.06       71.37     13.39 o 
   7   6   6      231.39      199.61     16.40 o 
   8   6   6       13.76       26.93     20.13 o 
  -9   7   6       84.94      132.66     33.59 o 
  -8   7   6      275.76      296.91     19.37 o 
  -7   7   6      600.58      586.69     23.18 o 
  -6   7   6      741.31      714.29     31.71 o 
  -5   7   6       76.13       74.36     12.41 o 
  -4   7   6        0.68        2.74     10.73 o 
  -3   7   6       25.21       38.85     10.29 o 
  -2   7   6      812.58      839.92     21.14 o 
  -1   7   6     3333.50     3217.97     46.19 o 
   0   7   6      108.09       78.21      7.24 o 
   1   7   6      502.40      537.98     12.83 o 
   2   7   6     1241.97     1337.46     25.50 o 
   3   7   6     2566.82     2329.54     37.64 o 
   4   7   6      360.01      370.94     15.08 o 
   5   7   6      142.78      148.54     14.15 o 
   6   7   6      134.27      154.60     19.67 o 
   7   7   6        1.90        0.00     14.97 o 
   8   7   6       28.36       12.76     23.04 o 
  -8   8   6      407.29      402.56     20.88 o 
  -7   8   6       10.59        2.13     14.22 o 
  -6   8   6      247.17      279.11     41.64 o 
  -5   8   6      172.79      196.34     37.99 o 
  -4   8   6      186.09      188.44     14.14 o 
  -3   8   6     2549.37     2487.33     52.41 o 
  -2   8   6       21.81       27.95     10.82 o 
  -1   8   6     3894.98     3758.97     53.75 o 
   0   8   6      502.05      529.25     13.85 o 
   1   8   6        6.75       10.41      7.30 o 
   2   8   6      255.30      254.05     13.26 o 
   3   8   6       10.85        0.00      9.69 o 
   4   8   6        1.41        0.00     10.10 o 
   5   8   6        1.88        1.04     12.28 o 
   6   8   6       36.91       44.89     14.57 o 
   7   8   6       36.55       19.81     24.59 o 
  -7   9   6       56.40       76.24     22.24 o 
  -6   9   6      157.09      168.39     21.16 o 
  -5   9   6      345.11      364.39     24.13 o 
  -4   9   6      225.63      212.72     19.14 o 
  -3   9   6      143.71      154.24     13.58 o 
  -2   9   6      183.33      179.33     13.29 o 
  -1   9   6       87.89       69.87     10.99 o 
   0   9   6        1.39        0.00      8.30 o 
   1   9   6      286.68      268.20     20.93 o 
   2   9   6      621.32      558.23     18.66 o 
   3   9   6       15.79       13.59     10.46 o 
   4   9   6      303.13      394.00     16.36 o 
   5   9   6      139.77      153.82     15.95 o 
   6   9   6       52.99       53.24     15.36 o 
   7   9   6        3.56       28.46     35.08 o 
  -7  10   6       50.15       35.25     20.91 o 
  -6  10   6        3.73       32.48     20.27 o 
  -5  10   6       32.82       58.12     19.33 o 
  -4  10   6       90.04       82.68     17.57 o 
  -3  10   6      115.02      121.27     37.24 o 
  -2  10   6      887.38      874.32     24.27 o 
  -1  10   6      151.40      172.43     12.69 o 
   0  10   6      885.18      952.68     19.71 o 
   1  10   6      155.73      158.64     12.66 o 
   2  10   6       15.49        5.80     11.94 o 
   3  10   6       15.37       22.37     11.22 o 
   4  10   6        0.56        0.00     14.32 o 
   5  10   6        4.29       30.61     15.69 o 
   6  10   6       66.04       50.90     21.85 o 
  -6  11   6        2.68        0.00     21.05 o 
  -5  11   6       34.31       31.86     20.00 o 
  -4  11   6       52.26       57.79     18.98 o 
  -3  11   6      113.25      124.81     47.95 o 
  -2  11   6       48.74       20.85     16.35 o 
  -1  11   6       23.27       30.74     11.75 o 
   0  11   6        6.53        0.00     12.49 o 
   1  11   6       66.73       58.14     12.37 o 
   2  11   6       38.09       13.25     12.64 o 
   3  11   6      167.20      207.60     15.51 o 
   4  11   6      245.61      217.05     18.76 o 
   5  11   6      138.97      143.20     26.82 o 
  -5  12   6        1.83        8.64     44.26 o 
  -4  12   6       13.77        8.60     19.13 o 
  -3  12   6        0.17        0.00     16.69 o 
  -2  12   6       50.85       44.82     17.38 o 
  -1  12   6      186.12      222.57     22.06 o 
   0  12   6      230.27      208.83     17.51 o 
   1  12   6      455.47      536.12     20.31 o 
   2  12   6       42.92       39.10     13.34 o 
   3  12   6        0.15        1.21     12.61 o 
   4  12   6      122.49      144.57     19.42 o 
  -3  13   6       97.02       95.46     21.17 o 
  -2  13   6        9.90        0.71     39.82 o 
  -1  13   6       67.59       74.18     31.88 o 
   0  13   6        5.74       17.50     20.30 o 
   1  13   6        7.91        0.17     13.93 o 
   2  13   6       20.71        0.00     14.58 o 
 -10   1   7        2.28        0.00     21.68 o 
  -9   1   7        0.19        0.00     25.08 o 
  -8   1   7      226.50      183.94     20.30 o 
  -7   1   7      818.62      733.83     37.54 o 
  -6   1   7       52.35       51.37     12.93 o 
  -5   1   7     3340.30     3488.91     48.08 o 
  -4   1   7     1938.77     1972.94     28.53 o 
  -3   1   7     2312.38     2192.42     79.17 o 
  -2   1   7      717.35      566.41     11.35 o 
  -1   1   7     1371.21     1693.66     33.17 o 
   0   1   7     8406.42     8318.78    104.84 o 
   1   1   7     8487.36     8608.90    108.57 o 
   2   1   7     3078.51     3306.98     35.46 o 
   3   1   7     6400.75     6590.96     68.84 o 
   4   1   7     5752.31     5473.27     64.71 o 
   5   1   7     5078.17     4777.27    173.67 o 
   6   1   7      908.48      817.32     81.13 o 
   7   1   7        3.15        0.00     13.94 o 
   8   1   7      324.62      352.90     22.66 o 
   9   1   7       37.46       51.80     18.37 o 
 -10   2   7       10.73       22.23     21.91 o 
  -9   2   7        4.92       26.80     18.90 o 
  -8   2   7       18.54        4.97     17.12 o 
  -7   2   7     1558.64     1501.77     42.95 o 
  -6   2   7     2693.84     2678.20     62.01 o 
  -5   2   7     3044.69     2754.27     46.38 o 
  -4   2   7        3.59        0.00      6.90 o 
  -3   2   7     2884.74     2936.99     56.82 o 
  -2   2   7     4934.28     4840.23     72.11 o 
  -1   2   7    12625.35    13074.92    189.69 o 
   0   2   7       17.94       14.13      3.74 o 
   1   2   7      671.01      654.62     10.44 o 
   2   2   7      886.39     1073.53     15.32 o 
   3   2   7       18.59       18.94      4.89 o 
   4   2   7      685.56      659.64     15.26 o 
   5   2   7      386.47      362.95     20.26 o 
   6   2   7       87.07       80.43     13.21 o 
   7   2   7      103.08       97.33     16.03 o 
   8   2   7        9.67        4.73     15.08 o 
   9   2   7       34.37       53.31     26.00 o 
 -10   3   7       29.25        2.61     20.36 o 
  -9   3   7        0.08        0.00     19.64 o 
  -8   3   7      133.58      128.69     19.46 o 
  -7   3   7        0.28        8.98     14.30 o 
  -6   3   7      104.72      139.60     14.96 o 
  -5   3   7      647.63      637.34     19.36 o 
  -4   3   7     4431.01     4357.68     83.75 o 
  -3   3   7     2984.23     2831.55     56.19 o 
  -2   3   7      123.36      124.54      6.74 o 
  -1   3   7       22.34       21.93      4.33 o 
   0   3   7     7130.10     7211.03     91.88 o 
   1   3   7       50.89       55.00      5.00 o 
   2   3   7     1940.36     2060.40     26.32 o 
   3   3   7      113.34      172.79     12.00 o 
   4   3   7      363.97      382.92     12.99 o 
   5   3   7       11.35       14.63     10.42 o 
   6   3   7      140.12      124.82     13.27 o 
   7   3   7      141.25      126.30     17.11 o 
   8   3   7        0.04        5.67     15.13 o 
   9   3   7        2.39        0.00     17.67 o 
  -9   4   7        6.69        0.00     41.02 o 
  -8   4   7       18.34        3.75     13.73 o 
  -7   4   7       83.17       82.04     14.65 o 
  -6   4   7      909.99      812.84     24.05 o 
  -5   4   7     1523.05     1529.43     31.60 o 
  -4   4   7     1220.73     1107.04     30.27 o 
  -3   4   7      307.43      331.23     15.77 o 
  -2   4   7     1073.44     1092.96     18.11 o 
  -1   4   7      871.28      852.22     20.69 o 
   0   4   7     1996.13     1950.15     25.16 o 
   1   4   7      900.82      893.80     13.79 o 
   2   4   7     2832.15     2567.86     42.29 o 
   3   4   7     2218.89     2246.75     34.44 o 
   4   4   7      872.68      969.40     21.08 o 
   5   4   7      190.16      195.89     13.55 o 
   6   4   7      781.17      744.99     26.07 o 
   7   4   7      531.34      499.05     21.32 o 
   8   4   7      260.92      278.10     21.70 o 
   9   4   7      237.04      223.77     34.77 o 
  -9   5   7       41.30        0.00     18.79 o 
  -8   5   7       54.64       31.33     15.12 o 
  -7   5   7      570.35      562.67     21.55 o 
  -6   5   7       95.32       93.38     30.06 o 
  -5   5   7      184.55      176.37     32.95 o 
  -4   5   7      353.44      292.80     17.29 o 
  -3   5   7        8.24       13.09      7.67 o 
  -2   5   7       26.62       33.45      6.52 o 
  -1   5   7       40.64       37.56      8.35 o 
   0   5   7      161.28      193.50     10.63 o 
   1   5   7        9.56       12.58      5.05 o 
   2   5   7      625.33      585.38     14.75 o 
   3   5   7        0.33        4.05      8.11 o 
   4   5   7       85.33       68.63      9.34 o 
   5   5   7       10.97       14.35     18.23 o 
   6   5   7       69.26       73.10     12.63 o 
   7   5   7      173.18      158.39     16.14 o 
   8   5   7        0.85       16.70     15.57 o 
  -9   6   7      224.30      240.35     19.79 o 
  -8   6   7      537.41      535.42     21.99 o 
  -7   6   7      411.30      411.34     18.52 o 
  -6   6   7      195.29      208.84     44.97 o 
  -5   6   7       19.42       12.60     22.03 o 
  -4   6   7      101.65      118.23     10.92 o 
  -3   6   7     1370.27     1396.32     28.34 o 
  -2   6   7      879.19      783.52     52.90 o 
  -1   6   7        2.41        5.21      9.87 o 
   0   6   7      304.17      302.76      9.07 o 
   1   6   7      467.44      452.01     10.73 o 
   2   6   7      240.15      207.86     13.97 o 
   3   6   7      762.69      786.62     22.62 o 
   4   6   7      482.40      481.85     15.98 o 
   5   6   7      548.12      521.24     23.44 o 
   6   6   7      290.62      307.46     17.40 o 
   7   6   7      479.28      498.66     22.97 o 
   8   6   7      254.64      232.64     30.36 o 
  -8   7   7        1.05        0.00     14.17 o 
  -7   7   7       35.89       59.98     28.16 o 
  -6   7   7        7.25        7.36     15.84 o 
  -5   7   7      369.79      334.06     20.73 o 
  -4   7   7      713.76      652.78     20.71 o 
  -3   7   7      186.52      217.21     12.67 o 
  -2   7   7      943.80      845.77     57.92 o 
  -1   7   7     1693.14     1618.94     54.43 o 
   0   7   7      501.95      464.33     12.38 o 
   1   7   7      268.24      311.86     12.41 o 
   2   7   7        5.24       14.45      9.42 o 
   3   7   7        0.43        0.00      9.58 o 
   4   7   7       87.79      107.68     12.04 o 
   5   7   7      546.76      505.95     20.54 o 
   6   7   7       42.03       26.10     13.35 o 
   7   7   7      534.07      534.11     23.86 o 
   8   7   7       39.73       42.03     22.56 o 
  -8   8   7       23.65       32.82     15.32 o 
  -7   8   7       91.65      112.54     15.57 o 
  -6   8   7      318.80      315.55     26.54 o 
  -5   8   7      257.17      262.32     15.46 o 
  -4   8   7       13.71       22.93     11.58 o 
  -3   8   7       29.41       27.98     11.76 o 
  -2   8   7       25.91       22.55     10.78 o 
  -1   8   7       33.04        6.51     25.06 o 
   0   8   7      173.42      173.19     12.22 o 
   1   8   7      173.88      140.06     11.41 o 
   2   8   7      978.08      981.98     27.07 o 
   3   8   7      828.59      796.00     30.35 o 
   4   8   7      169.80      194.39     13.45 o 
   5   8   7       21.39       10.32     12.63 o 
   6   8   7       54.09       66.27     14.77 o 
   7   8   7      111.41       95.30     22.54 o 
  -7   9   7      141.53      170.58     23.83 o 
  -6   9   7      160.90      191.26     22.71 o 
  -5   9   7     1308.97     1333.76     40.25 o 
  -4   9   7      928.82      947.58     25.01 o 
  -3   9   7      998.84      954.47     25.48 o 
  -2   9   7        1.32       15.81     11.53 o 
  -1   9   7      201.54      182.59     12.29 o 
   0   9   7      462.49      519.54     18.93 o 
   1   9   7      795.52      777.04     21.09 o 
   2   9   7     1333.56     1370.09     28.13 o 
   3   9   7      137.28      136.88     12.22 o 
   4   9   7      229.72      252.21     18.55 o 
   5   9   7       23.37       25.47     14.45 o 
   6   9   7        0.68        8.26     15.00 o 
  -7  10   7       14.34       37.49     22.23 o 
  -6  10   7      129.66       93.27     20.68 o 
  -5  10   7      121.71      155.20     20.31 o 
  -4  10   7       19.38       41.45     17.54 o 
  -3  10   7      163.84      194.94     16.16 o 
  -2  10   7     1175.11     1110.00     27.04 o 
  -1  10   7      769.99      766.74     22.46 o 
   0  10   7       35.36       20.37     10.20 o 
   1  10   7      379.51      368.33     15.25 o 
   2  10   7      180.89      207.55     13.46 o 
   3  10   7      343.48      324.47     15.98 o 
   4  10   7      278.11      271.71     16.13 o 
   5  10   7        5.58        0.00     15.49 o 
   6  10   7       55.65       67.19     24.74 o 
  -6  11   7        1.72        2.76     21.37 o 
  -5  11   7       17.92       26.66     20.12 o 
  -4  11   7       82.30       97.84     19.66 o 
  -3  11   7       10.13        0.00     16.68 o 
  -2  11   7      686.46      636.48     22.64 o 
  -1  11   7       24.17        7.36     16.26 o 
   0  11   7      504.25      492.99     17.72 o 
   1  11   7       29.26       28.69     12.00 o 
   2  11   7       68.91       79.77     12.90 o 
   3  11   7      321.06      333.45     17.54 o 
   4  11   7       31.85       41.85     16.10 o 
   5  11   7      399.74      421.77     23.35 o 
  -5  12   7       15.51        0.00     19.03 o 
  -4  12   7      185.58      199.50     21.92 o 
  -3  12   7        1.81       13.60     16.79 o 
  -2  12   7       16.37       34.92     19.91 o 
  -1  12   7      112.59      135.21     20.76 o 
   0  12   7      172.88      228.52     22.23 o 
   1  12   7      202.22      187.89     15.83 o 
   2  12   7       61.67       48.24     13.81 o 
   3  12   7        7.42        0.00     13.74 o 
   4  12   7       87.25      107.83     18.59 o 
  -3  13   7       26.77       31.94     19.88 o 
  -2  13   7       99.60      140.82     30.76 o 
  -1  13   7        1.33        8.84     25.96 o 
   0  13   7        5.01        0.00     18.68 o 
   1  13   7       47.48       36.29     16.15 o 
   2  13   7        1.07        3.14     14.92 o 
 -10   0   8      256.11      226.17     36.86 o 
  -9   0   8      481.90      390.71     37.50 o 
  -8   0   8      586.21      569.33     40.80 o 
  -7   0   8        0.98        0.00     24.05 o 
  -6   0   8      835.48      889.87     42.07 o 
  -5   0   8     1471.30     1533.59     34.92 o 
  -4   0   8     1087.09      914.74     23.03 o 
  -3   0   8      410.77      444.10     25.23 o 
  -2   0   8      726.41      762.24     99.00 o 
  -1   0   8     2456.78     2382.19     64.32 o 
   0   0   8     2453.13     2840.06     76.91 o 
   1   0   8     1889.51     1817.87     36.46 o 
   2   0   8     2393.23     2504.43     39.12 o 
   3   0   8     4768.19     4809.80     72.52 o 
   4   0   8       16.79        4.27     16.05 o 
   5   0   8     1748.23     1604.82     56.72 o 
   6   0   8      379.93      387.97     28.40 o 
   7   0   8      106.92       66.72     22.18 o 
   8   0   8      874.71      877.21     47.35 o 
   9   0   8        5.62        0.00     25.48 o 
 -10   1   8        0.04        0.00     21.55 o 
  -9   1   8       24.95        0.00     19.20 o 
  -8   1   8      131.62      142.22     19.87 o 
  -7   1   8     2403.35     2328.77     54.96 o 
  -6   1   8      384.09      402.46     16.00 o 
  -5   1   8      857.62      875.89     21.11 o 
  -4   1   8      813.26      814.67     20.92 o 
  -3   1   8     5444.04     5568.60     71.77 o 
  -2   1   8     5656.36     5923.43     87.51 o 
  -1   1   8     3436.10     3355.12     62.09 o 
   0   1   8     5015.70     5365.45     68.64 o 
   1   1   8      102.13      156.70      8.19 o 
   2   1   8     1308.77     1581.28     23.70 o 
   3   1   8     3146.31     3254.15     39.32 o 
   4   1   8     1068.82      996.20     32.97 o 
   5   1   8      606.71      647.47     20.69 o 
   6   1   8      513.36      471.22     54.10 o 
   7   1   8        0.70        0.00     13.11 o 
   8   1   8       19.22        0.00     16.45 o 
   9   1   8       30.54       48.49     19.33 o 
 -10   2   8       58.80       87.50     23.57 o 
  -9   2   8      205.16      218.16     38.98 o 
  -8   2   8       81.20       92.15     24.65 o 
  -7   2   8      733.94      746.95     29.60 o 
  -6   2   8       29.72       26.80     14.81 o 
  -5   2   8     3343.38     3200.50     52.75 o 
  -4   2   8      414.57      321.63     16.04 o 
  -3   2   8    14798.48    14677.76    261.27 o 
  -2   2   8       31.80       57.05      4.26 o 
  -1   2   8      528.49      497.06     12.71 o 
   0   2   8    10499.39    10368.85    130.46 o 
   1   2   8     4162.94     4045.28     47.34 o 
   2   2   8     9861.36     9925.58    112.28 o 
   3   2   8       14.58       18.48      5.02 o 
   4   2   8     1390.02     1279.24     23.01 o 
   5   2   8       55.11       45.03     11.24 o 
   6   2   8      296.22      289.08     16.25 o 
   7   2   8      858.68      863.65     30.62 o 
   8   2   8      214.53      225.63     27.61 o 
   9   2   8      592.32      668.73     32.83 o 
 -10   3   8      274.84      323.09     69.38 o 
  -9   3   8       65.91       56.02     20.96 o 
  -8   3   8       13.93        5.43     17.63 o 
  -7   3   8        1.48       14.74     15.94 o 
  -6   3   8      291.17      280.66     15.22 o 
  -5   3   8       40.56       48.36     10.08 o 
  -4   3   8      301.92      276.33     14.86 o 
  -3   3   8     2736.70     2591.86     52.21 o 
  -2   3   8     8567.99     9058.65    132.99 o 
  -1   3   8     1074.54     1079.58     15.45 o 
   0   3   8      116.96      150.41      7.80 o 
   1   3   8      520.07      528.34     11.92 o 
   2   3   8      763.43      789.93     13.07 o 
   3   3   8      323.55      324.32     12.62 o 
   4   3   8      113.43      137.35     12.44 o 
   5   3   8        1.03        0.00     10.27 o 
   6   3   8      291.87      284.15     16.47 o 
   7   3   8       73.40       67.35     18.84 o 
   8   3   8        6.26        0.00     15.41 o 
   9   3   8       18.51        0.00     17.66 o 
  -9   4   8        1.82       14.69     24.54 o 
  -8   4   8      569.72      548.57     29.86 o 
  -7   4   8        2.92        0.00     12.08 o 
  -6   4   8       17.08       30.67     14.87 o 
  -5   4   8     1538.66     1608.40     40.66 o 
  -4   4   8      791.82      875.44     27.01 o 
  -3   4   8      298.38      355.67     17.53 o 
  -2   4   8      184.97      179.13      7.32 o 
  -1   4   8     1883.86     1797.25     26.41 o 
   0   4   8     1154.89     1227.48     19.94 o 
   1   4   8     3243.51     3146.26     38.38 o 
   2   4   8     2879.86     2872.84     41.26 o 
   3   4   8     1286.21     1410.79     24.95 o 
   4   4   8     2785.75     2740.32     41.79 o 
   5   4   8       21.67       18.79     16.37 o 
   6   4   8       30.36       23.57     11.57 o 
   7   4   8      562.60      529.30     63.06 o 
   8   4   8        6.60       14.16     17.08 o 
  -9   5   8      761.98      722.53     33.41 o 
  -8   5   8        0.68        0.00     14.32 o 
  -7   5   8       15.14        9.84     12.48 o 
  -6   5   8       18.53       32.66     12.58 o 
  -5   5   8       57.49       46.81     15.82 o 
  -4   5   8        3.32        3.61     13.11 o 
  -3   5   8     1111.40     1137.17     25.16 o 
  -2   5   8     3906.31     3668.60     54.31 o 
  -1   5   8     4455.26     4447.02     68.36 o 
   0   5   8     1814.48     1797.60     24.61 o 
   1   5   8      139.05      114.38      5.92 o 
   2   5   8      321.11      339.78     11.67 o 
   3   5   8       15.80       30.96     10.01 o 
   4   5   8       79.60       98.99     10.85 o 
   5   5   8     1039.23     1091.60     28.54 o 
   6   5   8     1067.20     1048.00     28.43 o 
   7   5   8     1027.30      962.98     49.38 o 
   8   5   8      251.75      242.57     22.27 o 
  -9   6   8       31.30       60.39     20.64 o 
  -8   6   8      196.34      163.57     17.73 o 
  -7   6   8      174.41      141.49     15.39 o 
  -6   6   8      195.68      228.21     20.60 o 
  -5   6   8       33.36       24.82     16.91 o 
  -4   6   8      104.45      112.58     19.46 o 
  -3   6   8       73.95       83.14      9.78 o 
  -2   6   8       15.87       15.13      7.12 o 
  -1   6   8      678.01      616.25     16.68 o 
   0   6   8       46.95       49.31      6.27 o 
   1   6   8      310.62      283.14     11.36 o 
   2   6   8      258.99      263.87     11.68 o 
   3   6   8      533.88      516.22     16.48 o 
   4   6   8       11.48        0.00     10.36 o 
   5   6   8      162.17      136.22     13.38 o 
   6   6   8      197.86      193.92     16.55 o 
   7   6   8        0.82        5.00     14.63 o 
   8   6   8       87.93       59.62     17.38 o 
  -8   7   8       11.58       37.84     18.80 o 
  -7   7   8      166.94      164.71     14.91 o 
  -6   7   8      157.60      125.12     18.05 o 
  -5   7   8       26.40       33.72     11.77 o 
  -4   7   8       55.71       51.44     15.18 o 
  -3   7   8      293.23      303.65     15.16 o 
  -2   7   8      114.13      124.42     11.64 o 
  -1   7   8      631.43      531.72     37.79 o 
   0   7   8      137.28      153.22      8.56 o 
   1   7   8        4.22        0.00      9.93 o 
   2   7   8        0.99        6.40      9.37 o 
   3   7   8       25.44       25.91     10.19 o 
   4   7   8        0.65        0.00      9.63 o 
   5   7   8      307.15      313.84     17.48 o 
   6   7   8       52.25       48.56     14.08 o 
   7   7   8      239.56      256.73     19.32 o 
  -8   8   8        3.63        0.00     17.76 o 
  -7   8   8      575.65      617.22     24.33 o 
  -6   8   8      237.04      244.21     41.77 o 
  -5   8   8     1051.69     1070.51     27.94 o 
  -4   8   8     1120.46     1031.52     28.63 o 
  -3   8   8       31.43       39.15     12.05 o 
  -2   8   8      303.03      320.99     14.60 o 
  -1   8   8       15.39        0.00      8.98 o 
   0   8   8     2754.11     2570.13     40.47 o 
   1   8   8      552.92      549.50     17.56 o 
   2   8   8      315.58      320.49     14.72 o 
   3   8   8        0.47        0.00     10.62 o 
   4   8   8      227.73      218.79     13.85 o 
   5   8   8      288.66      260.26     17.77 o 
   6   8   8       24.82       23.96     22.64 o 
   7   8   8       11.23        0.00     15.94 o 
  -7   9   8        1.35        9.77     20.91 o 
  -6   9   8        6.78        5.39     19.35 o 
  -5   9   8       49.34       52.42     29.60 o 
  -4   9   8       23.13       36.46     12.42 o 
  -3   9   8       25.06       27.18     11.78 o 
  -2   9   8     1815.22     1698.78     34.54 o 
  -1   9   8        5.10       13.67     10.72 o 
   0   9   8       24.83       32.57     12.70 o 
   1   9   8      201.45      176.93     13.36 o 
   2   9   8      107.50      122.86     12.58 o 
   3   9   8       10.60        0.00     10.84 o 
   4   9   8       24.54       33.86     12.65 o 
   5   9   8      320.03      323.93     19.61 o 
   6   9   8      124.90       95.64     16.63 o 
  -7  10   8        0.16        2.02     22.39 o 
  -6  10   8      219.52      225.66     24.57 o 
  -5  10   8      519.62      465.56     26.35 o 
  -4  10   8      290.98      292.63     21.99 o 
  -3  10   8      158.62      153.37     14.76 o 
  -2  10   8       28.04       34.83     11.92 o 
  -1  10   8      336.12      401.20     21.39 o 
   0  10   8      242.08      251.77     17.00 o 
   1  10   8      845.91      815.51     23.00 o 
   2  10   8      200.15      182.51     13.71 o 
   3  10   8      458.49      465.95     18.47 o 
   4  10   8        4.56       12.29     16.76 o 
   5  10   8       18.50       28.03     15.57 o 
  -6  11   8       95.35      111.72     29.35 o 
  -5  11   8      292.53      277.66     23.55 o 
  -4  11   8      310.38      320.42     24.47 o 
  -3  11   8       98.33      105.30     17.37 o 
  -2  11   8      170.20      140.69     16.90 o 
  -1  11   8      175.64      167.45     22.70 o 
   0  11   8       74.52       98.49     17.51 o 
   1  11   8      122.15      133.27     13.49 o 
   2  11   8      139.06      115.75     14.07 o 
   3  11   8        5.67        6.29     12.74 o 
   4  11   8      135.18      136.47     15.08 o 
   5  11   8       16.41        6.61     17.81 o 
  -4  12   8       10.49       13.38     19.54 o 
  -3  12   8       20.99       34.14     18.40 o 
  -2  12   8        6.19       25.89     25.55 o 
  -1  12   8       13.11       18.79     17.38 o 
   0  12   8        0.84        0.00     17.12 o 
   1  12   8       38.48       39.03     14.24 o 
   2  12   8       22.97       25.31     13.60 o 
   3  12   8        3.95        3.13     14.42 o 
  -2  13   8      452.07      476.01     43.94 o 
  -1  13   8      177.14      185.41     31.36 o 
   0  13   8       62.81       35.62     19.57 o 
   1  13   8       27.39        2.58     15.95 o 
 -10   1   9       65.43       65.94     39.34 o 
  -9   1   9      494.25      534.26     28.95 o 
  -8   1   9      999.71     1090.88     45.61 o 
  -7   1   9      974.27     1012.32     33.60 o 
  -6   1   9        4.03       14.20     13.73 o 
  -5   1   9      703.45      666.81     18.32 o 
  -4   1   9      371.67      314.61      9.80 o 
  -3   1   9        5.91        2.02      4.35 o 
  -2   1   9      242.57      258.32      8.25 o 
  -1   1   9      588.97      637.39     16.12 o 
   0   1   9     1393.95     1291.20     19.22 o 
   1   1   9    10626.75    10791.08    136.17 o 
   2   1   9     1839.31     2099.84     30.29 o 
   3   1   9      231.79      194.16      6.90 o 
   5   1   9      913.15      841.08     28.73 o 
   6   1   9     1325.85     1276.57     36.17 o 
   7   1   9      271.31      281.16     20.30 o 
   8   1   9      118.52      103.74     26.49 o 
   9   1   9       44.18       42.67     19.80 o 
 -10   2   9       53.27       16.18     22.33 o 
  -9   2   9       30.82       63.13     21.36 o 
  -8   2   9      180.08      185.85     20.64 o 
  -7   2   9       69.44       64.59     17.67 o 
  -6   2   9      125.22      123.29     15.06 o 
  -5   2   9      193.78      176.60     11.45 o 
  -4   2   9     1345.46     1283.76     25.45 o 
  -3   2   9     4457.57     4765.59     89.06 o 
  -2   2   9     1194.54     1185.84     20.72 o 
  -1   2   9      323.63      395.23     13.36 o 
   0   2   9       43.20       64.25      4.82 o 
   1   2   9     2005.54     1755.54     22.32 o 
   2   2   9     1413.94     1204.56     17.51 o 
   3   2   9     1380.54     1339.96     19.65 o 
   4   2   9      224.80      236.83     16.24 o 
   5   2   9       40.52       30.74     10.57 o 
   6   2   9       15.72       14.13     14.93 o 
   7   2   9       42.85       29.01     15.97 o 
   8   2   9       19.05        0.00     17.22 o 
 -10   3   9       15.50        8.94     22.45 o 
  -9   3   9        9.37        5.23     22.68 o 
  -8   3   9      638.32      612.54     29.14 o 
  -7   3   9      289.32      347.72     24.99 o 
  -6   3   9       24.98       34.02     11.79 o 
  -5   3   9       23.43       35.54     10.14 o 
  -4   3   9      221.97      182.99     36.13 o 
  -3   3   9      218.10      224.04     16.67 o 
  -2   3   9       14.17       24.90      5.09 o 
  -1   3   9       13.53        8.22      4.60 o 
   0   3   9     5355.02     5353.19     69.59 o 
   1   3   9      428.72      344.57     10.35 o 
   2   3   9       14.09       15.57      4.72 o 
   3   3   9     1004.79      990.60     19.13 o 
   4   3   9      430.10      396.14     13.91 o 
   5   3   9        9.40       12.95     10.17 o 
   6   3   9      135.28      167.87     14.29 o 
   7   3   9        1.80        8.37     14.66 o 
   8   3   9        0.10        0.00     15.60 o 
  -9   4   9      186.93      212.75     22.79 o 
  -8   4   9       53.57       33.58     20.46 o 
  -7   4   9      796.87      724.20     23.46 o 
  -6   4   9      938.59      905.33     25.62 o 
  -5   4   9     2216.25     2135.35     49.51 o 
  -4   4   9     1727.00     1652.82     47.93 o 
  -3   4   9     1550.74     1673.84     38.17 o 
  -2   4   9      561.68      532.99     11.85 o 
  -1   4   9      138.90      137.84      6.92 o 
   0   4   9     2566.21     2500.90     35.16 o 
   1   4   9     3255.07     3157.50     39.65 o 
   2   4   9     3710.72     3355.61     47.45 o 
   3   4   9     2919.59     2781.35     41.56 o 
   4   4   9      162.64      182.94     14.01 o 
   5   4   9       70.74       80.45     11.93 o 
   6   4   9        4.00       16.12     11.80 o 
   7   4   9      140.82      114.57     18.24 o 
   8   4   9       57.52       20.62     17.11 o 
  -9   5   9        2.12        0.00     26.00 o 
  -8   5   9      269.96      292.93     19.28 o 
  -7   5   9      383.66      384.06     18.60 o 
  -6   5   9      143.04      143.42     14.58 o 
  -5   5   9      969.19      951.10     32.01 o 
  -4   5   9       67.58       63.20     14.65 o 
  -3   5   9     1205.47     1179.30     25.25 o 
  -2   5   9       53.18       75.88      8.11 o 
  -1   5   9      248.54      243.60     10.24 o 
   0   5   9      362.85      299.78     16.66 o 
   1   5   9      601.47      606.64     14.79 o 
   2   5   9     1213.67     1273.25     23.65 o 
   3   5   9     1889.88     1838.60     34.62 o 
   4   5   9      648.86      624.18     20.49 o 
   5   5   9      161.84      151.52     12.26 o 
   6   5   9      397.11      360.06     18.36 o 
   7   5   9      478.57      438.95     38.68 o 
   8   5   9        9.81        0.00     16.62 o 
  -9   6   9       58.58       60.02     21.38 o 
  -8   6   9      113.52      123.18     18.45 o 
  -7   6   9      509.04      488.04     20.42 o 
  -6   6   9      976.25      945.03     34.09 o 
  -5   6   9       36.10       37.41     17.15 o 
  -4   6   9       94.33      112.97     12.32 o 
  -3   6   9      910.00      936.07     43.47 o 
  -2   6   9       26.00       20.84      9.54 o 
  -1   6   9     1476.30     1399.89     27.37 o 
   0   6   9     1492.18     1433.25     51.63 o 
   1   6   9      109.44       91.91     11.43 o 
   2   6   9      747.76      746.47     18.42 o 
   3   6   9      158.57      137.40     12.23 o 
   4   6   9     1287.55     1206.15     25.63 o 
   5   6   9      133.76      138.29     12.39 o 
   6   6   9       36.82       63.05     13.88 o 
   7   6   9      136.01      149.09     21.92 o 
   8   6   9        8.70        1.21     19.00 o 
  -8   7   9      488.60      464.79     21.52 o 
  -7   7   9      109.07      126.43     26.18 o 
  -6   7   9      535.70      549.20     26.62 o 
  -5   7   9       37.44       22.75     12.37 o 
  -4   7   9       13.51       17.85     14.19 o 
  -3   7   9     3440.32     3275.56     55.32 o 
  -2   7   9     1127.01     1026.55     24.26 o 
  -1   7   9     4501.79     4413.95     80.83 o 
   0   7   9     1279.64     1185.33     73.26 o 
   1   7   9       13.04       16.80      8.94 o 
   2   7   9      648.23      583.36     18.19 o 
   3   7   9      257.06      257.81     13.83 o 
   4   7   9      519.33      564.59     22.36 o 
   5   7   9      607.10      602.45     20.29 o 
   6   7   9       43.81       44.46     14.78 o 
   7   7   9       13.88       18.25     15.58 o 
  -8   8   9        0.66        0.00     16.29 o 
  -7   8   9      407.49      448.90     21.62 o 
  -6   8   9      634.76      618.92     29.37 o 
  -5   8   9      799.90      832.71     24.98 o 
  -4   8   9        6.74        0.00     11.31 o 
  -3   8   9        6.79       11.33     11.51 o 
  -2   8   9       11.63        0.33     12.85 o 
  -1   8   9       12.16       22.83     10.00 o 
   0   8   9        3.76        0.00     12.41 o 
   1   8   9      485.57      485.24     21.92 o 
   2   8   9      681.50      633.81     19.35 o 
   3   8   9      779.62      755.33     21.15 o 
   4   8   9       29.17        3.27     12.30 o 
   5   8   9        8.71        0.00     11.81 o 
   6   8   9       59.00       42.04     16.01 o 
   7   8   9       49.53       39.07     17.26 o 
  -7   9   9      122.04      139.32     21.88 o 
  -6   9   9       18.38       28.45     19.60 o 
  -5   9   9      101.41       89.19     18.90 o 
  -4   9   9       18.58       36.53     12.01 o 
  -3   9   9       30.19       25.30     12.06 o 
  -2   9   9      470.81      463.52     18.52 o 
  -1   9   9       91.21       99.76     16.67 o 
   0   9   9     1213.94     1108.71     58.06 o 
   1   9   9       50.79       27.95     10.86 o 
   2   9   9       22.18       27.25     11.17 o 
   3   9   9       24.36       30.66     11.66 o 
   4   9   9       10.86       28.43     12.17 o 
   5   9   9      155.33      154.57     18.36 o 
   6   9   9       48.76       54.31     16.99 o 
  -6  10   9       94.97       81.25     21.71 o 
  -5  10   9       64.25       51.46     19.77 o 
  -4  10   9       13.70       36.58     17.63 o 
  -3  10   9        2.07        0.00     12.38 o 
  -2  10   9       32.63       41.46     12.27 o 
  -1  10   9       52.84       49.98     15.18 o 
   0  10   9       15.56       27.91     15.76 o 
   1  10   9       80.46       52.39     11.43 o 
   2  10   9       30.90       29.26     11.88 o 
   3  10   9        0.06        5.16     12.39 o 
   4  10   9      298.60      348.48     17.92 o 
   5  10   9        0.23        0.00     15.54 o 
  -5  11   9        9.15       20.84     19.40 o 
  -4  11   9      136.22      145.95     27.48 o 
  -3  11   9       63.92       72.49     14.04 o 
  -2  11   9       52.56       57.17     17.01 o 
  -1  11   9      729.18      708.23     39.13 o 
   0  11   9       54.94       57.80     18.22 o 
   1  11   9      201.80      227.78     15.95 o 
   2  11   9       40.51       37.69     15.51 o 
   3  11   9        2.20        0.00     13.09 o 
   4  11   9      248.21      230.31     17.35 o 
  -4  12   9       17.06       16.81     53.65 o 
  -3  12   9        4.06       43.20     30.65 o 
  -2  12   9       65.81       52.16     19.63 o 
  -1  12   9        2.48        7.34     17.38 o 
   0  12   9       34.30       23.08     17.76 o 
   1  12   9        1.47        9.12     13.29 o 
   2  12   9        9.13       16.84     13.68 o 
   3  12   9      129.23      136.94     15.18 o 
  -2  13   9       26.65       44.36     33.27 o 
  -1  13   9       76.25       83.76     21.22 o 
   0  13   9        8.01        0.00     19.85 o 
 -10   0  10      431.62      441.24     42.86 o 
  -9   0  10      191.97      230.44     33.90 o 
  -8   0  10      782.25      763.24     42.97 o 
  -7   0  10      226.98      213.02     26.19 o 
  -6   0  10      449.52      452.22     31.62 o 
  -5   0  10      192.59      241.30     21.02 o 
  -4   0  10     1327.79     1387.79     30.81 o 
  -3   0  10     4079.38     4394.08     81.56 o 
  -1   0  10      602.01      563.97     22.03 o 
   0   0  10       67.14       74.60      7.39 o 
   1   0  10     6248.45     6413.03    116.91 o 
   2   0  10      177.34      199.67     13.49 o 
   3   0  10      178.22      209.27     11.44 o 
   4   0  10     2755.99     2632.54     55.04 o 
   5   0  10     3603.19     3308.96     99.32 o 
   6   0  10     5157.77     4827.80    139.44 o 
   7   0  10        9.76        0.00     20.64 o 
   8   0  10       19.25        0.00     24.76 o 
 -10   1  10       92.22       70.01     23.89 o 
  -9   1  10      162.93      174.21     22.86 o 
  -8   1  10       26.72       23.91     16.90 o 
  -7   1  10        8.07        0.00     16.32 o 
  -6   1  10      106.61      101.64     15.67 o 
  -5   1  10      101.23       90.39     10.26 o 
  -4   1  10      313.12      319.84     12.47 o 
  -3   1  10     1272.00     1261.63     19.76 o 
  -2   1  10      609.94      532.56     17.31 o 
  -1   1  10     6465.74     7041.99    104.05 o 
   0   1  10        2.01        0.00      3.91 o 
   1   1  10       43.12       43.78      5.40 o 
   2   1  10       43.90       14.72      9.55 o 
   3   1  10     2367.73     2257.81     34.33 o 
   4   1  10        7.32        7.09      6.39 o 
   5   1  10      249.34      265.48     18.96 o 
   6   1  10       98.86       99.15     15.48 o 
   7   1  10        7.88       29.52     26.19 o 
   8   1  10        9.14        0.00     17.26 o 
 -10   2  10       78.21       70.80     31.56 o 
  -9   2  10      106.60       78.84     22.00 o 
  -8   2  10      178.91      192.37     19.13 o 
  -7   2  10      103.20      143.85     36.73 o 
  -6   2  10      865.20      784.68     29.42 o 
  -5   2  10      554.38      554.01     20.22 o 
  -4   2  10     5540.46     5773.65     87.97 o 
  -3   2  10     2158.49     2277.69     46.50 o 
  -2   2  10      380.03      395.23     10.71 o 
  -1   2  10     3935.89     4136.88     62.98 o 
   0   2  10        3.18        0.00      4.42 o 
   1   2  10     4366.51     4499.71     58.65 o 
   2   2  10      234.22      232.53      7.47 o 
   3   2  10     1362.79     1356.31     20.24 o 
   4   2  10        3.24       19.85      8.31 o 
   5   2  10     1131.00     1124.33     31.06 o 
   6   2  10       10.65       16.34     14.78 o 
   7   2  10        4.87       11.35     21.80 o 
   8   2  10      252.57      274.04     23.26 o 
  -9   3  10       11.85        4.46     20.33 o 
  -8   3  10       29.54       25.48     17.19 o 
  -7   3  10      269.14      262.94     23.79 o 
  -6   3  10      956.87      937.86     24.80 o 
  -5   3  10     3673.11     3400.39     69.46 o 
  -4   3  10     1576.72     1563.75     63.63 o 
  -3   3  10      780.51      774.90     22.55 o 
  -2   3  10     3854.21     4043.44     61.82 o 
  -1   3  10     1313.82     1371.86     24.87 o 
   0   3  10     3231.47     3199.82     43.39 o 
   1   3  10     1425.60     1354.05     21.49 o 
   2   3  10      862.66      809.92     13.88 o 
   3   3  10     1124.99     1138.32     21.59 o 
   4   3  10       27.31       36.26      8.74 o 
   5   3  10        5.50       10.11      9.96 o 
   6   3  10      621.74      667.42     70.99 o 
   7   3  10      391.16      404.25     23.81 o 
   8   3  10      154.45      169.68     31.08 o 
  -9   4  10        5.76       15.36     20.32 o 
  -8   4  10      459.49      415.29     24.20 o 
  -7   4  10      517.11      529.99     20.27 o 
  -6   4  10      833.99      901.93     26.10 o 
  -5   4  10      182.43      186.58     35.83 o 
  -4   4  10       69.22       77.61     15.55 o 
  -3   4  10     5099.33     4941.91     94.11 o 
  -2   4  10        0.36        4.56      5.17 o 
  -1   4  10     3277.14     3337.76     52.68 o 
   0   4  10      174.46      157.34      7.14 o 
   1   4  10      601.64      565.27     13.99 o 
   2   4  10     2897.47     2916.73     42.47 o 
   3   4  10      136.49      117.46      9.83 o 
   4   4  10     1022.45     1044.80     22.31 o 
   5   4  10       39.44       39.72     13.84 o 
   6   4  10       16.52       12.47     12.63 o 
   7   4  10       26.80       18.66     15.94 o 
   8   4  10       36.61        1.97     17.19 o 
  -9   5  10        0.34        8.10     19.83 o 
  -8   5  10      492.79      478.47     25.82 o 
  -7   5  10      339.39      355.29     18.09 o 
  -6   5  10     1059.81     1023.62     27.32 o 
  -5   5  10      156.94      151.67     16.59 o 
  -4   5  10      172.17      186.73     16.42 o 
  -3   5  10     3090.97     3042.22     50.83 o 
  -2   5  10     1591.92     1518.48     28.76 o 
  -1   5  10      588.50      555.22     15.53 o 
   0   5  10       81.02      125.76     11.91 o 
   1   5  10      136.71      133.17      9.23 o 
   2   5  10      215.15      247.29     11.46 o 
   3   5  10      548.49      577.15     17.23 o 
   4   5  10       37.32       48.25     11.12 o 
   5   5  10      415.35      399.35     15.52 o 
   6   5  10      261.69      274.60     17.52 o 
   7   5  10      343.13      380.82     34.20 o 
   8   5  10       63.48       63.71     19.80 o 
  -9   6  10       62.04       80.73     21.76 o 
  -8   6  10      143.28      146.71     27.90 o 
  -7   6  10       18.15       13.05     12.93 o 
  -6   6  10        2.58        3.75     16.28 o 
  -5   6  10      737.18      682.38     35.74 o 
  -4   6  10        3.48        0.00     11.33 o 
  -3   6  10      732.66      684.82     39.77 o 
  -2   6  10      154.56      148.13     12.71 o 
  -1   6  10     1355.14     1207.49     35.75 o 
   0   6  10      111.36      107.71     15.55 o 
   1   6  10      160.45      149.55     10.18 o 
   2   6  10      219.20      188.40     10.96 o 
   3   6  10        0.15        1.49      9.80 o 
   4   6  10      842.69      846.31     21.61 o 
   5   6  10        0.47        3.46     10.65 o 
   6   6  10      103.33      103.14     14.43 o 
   7   6  10       27.59       18.68     15.75 o 
  -8   7  10        6.00        5.09     15.50 o 
  -7   7  10      610.73      591.45     23.29 o 
  -6   7  10      282.92      262.81     21.57 o 
  -5   7  10      278.98      343.12     20.08 o 
  -4   7  10       44.76       35.89     11.92 o 
  -3   7  10      581.94      571.82     19.40 o 
  -2   7  10      176.64      198.24     27.41 o 
  -1   7  10       10.51       30.91      8.40 o 
   0   7  10       12.52        8.30     11.78 o 
   1   7  10        4.22        3.52      8.07 o 
   2   7  10      765.64      746.29     19.93 o 
   3   7  10      327.88      383.83     19.83 o 
   4   7  10      446.34      448.53     16.79 o 
   5   7  10        1.62        8.25     11.92 o 
   6   7  10      203.94      198.34     18.30 o 
   7   7  10       46.44       71.40     16.99 o 
  -8   8  10       19.47       38.47     19.50 o 
  -7   8  10      158.03      191.27     18.31 o 
  -6   8  10      330.36      333.08     18.46 o 
  -5   8  10      249.20      225.69     15.83 o 
  -4   8  10      970.10     1005.78     27.44 o 
  -3   8  10      207.91      218.95     14.93 o 
  -2   8  10      988.71      944.30     24.65 o 
  -1   8  10      223.11      201.84     17.24 o 
   0   8  10       19.88        0.00     16.99 o 
   1   8  10      526.76      560.92     29.96 o 
   2   8  10     1070.98     1057.23     24.57 o 
   3   8  10     1126.58     1046.01     24.66 o 
   4   8  10      269.61      254.60     14.84 o 
   5   8  10       85.80       82.64     13.84 o 
   6   8  10      208.49      240.07     18.42 o 
  -7   9  10       80.37       84.83     28.32 o 
  -6   9  10       86.24      110.68     21.55 o 
  -5   9  10      262.33      254.28     18.49 o 
  -4   9  10      156.39      170.06     14.93 o 
  -3   9  10        3.80        0.00     11.97 o 
  -2   9  10      223.78      252.83     14.54 o 
  -1   9  10       32.62       19.83     13.98 o 
   0   9  10        5.26        2.96     17.87 o 
   1   9  10        0.80        0.00     10.49 o 
   2   9  10        4.56        0.00     10.13 o 
   3   9  10      197.15      191.12     12.38 o 
   4   9  10        0.77       18.75     12.19 o 
   5   9  10       12.66       31.14     13.21 o 
   6   9  10       47.83       75.23     17.99 o 
  -6  10  10        8.64        3.17     26.15 o 
  -5  10  10      667.60      700.59     74.63 o 
  -4  10  10      239.00      238.91     16.37 o 
  -3  10  10      211.17      280.02     19.19 o 
  -2  10  10       91.63       97.21     16.98 o 
  -1  10  10       60.07       51.33     16.47 o 
   0  10  10       10.67       13.36     16.10 o 
   1  10  10       68.94       61.44     12.79 o 
   2  10  10       47.42       36.67     11.86 o 
   3  10  10      209.88      199.53     15.66 o 
   4  10  10      203.91      197.12     16.21 o 
   5  10  10        0.19        0.00     16.69 o 
  -5  11  10       48.23       31.69     20.20 o 
  -4  11  10       58.43       51.15     20.01 o 
  -3  11  10        8.30        9.45     13.72 o 
  -2  11  10      124.39      106.31     18.52 o 
  -1  11  10        0.31        0.00     15.38 o 
   0  11  10       96.14       92.31     18.07 o 
   1  11  10      121.63      137.38     15.03 o 
   2  11  10      105.77      130.40     15.55 o 
   3  11  10      102.63       90.48     17.00 o 
   4  11  10       10.71       19.60     15.06 o 
  -4  12  10       68.87       67.14     22.28 o 
  -3  12  10        3.46       17.23     30.79 o 
  -2  12  10        9.76       21.72     19.11 o 
  -1  12  10        0.26        0.00     17.49 o 
   0  12  10      106.25      133.44     21.42 o 
   1  12  10      108.09      110.62     22.18 o 
   2  12  10      105.80       99.89     16.24 o 
 -10   1  11        0.07       27.35     21.67 o 
  -9   1  11      703.61      709.38     33.69 o 
  -8   1  11     1387.26     1365.23     55.39 o 
  -7   1  11     1170.58     1241.29     37.11 o 
  -6   1  11        1.80        0.00     15.16 o 
  -5   1  11       49.19       83.55     13.59 o 
  -4   1  11      236.65      240.39     10.88 o 
  -3   1  11      609.26      566.66     11.86 o 
  -2   1  11       63.24       66.88      5.96 o 
  -1   1  11     1251.84     1275.54     22.64 o 
   0   1  11     3491.39     3395.02     45.53 o 
   1   1  11     2147.72     1962.66     28.79 o 
   2   1  11       31.43       32.70      8.02 o 
   3   1  11      308.26      306.18     10.66 o 
   4   1  11      153.36      169.96     20.50 o 
   5   1  11      991.42      929.74     51.95 o 
   6   1  11      199.49      206.28     21.22 o 
   7   1  11       46.37       25.90     16.80 o 
   8   1  11      270.04      296.57     23.91 o 
  -9   2  11      260.58      263.87     36.15 o 
  -8   2  11        0.96        0.00     17.55 o 
  -7   2  11       23.53       31.66     15.30 o 
  -6   2  11       21.38       21.91     17.35 o 
  -5   2  11      266.39      315.79     14.08 o 
  -4   2  11       56.32       58.66      8.60 o 
  -3   2  11      310.10      301.18     13.51 o 
  -2   2  11    11259.18    11593.90    169.60 o 
  -1   2  11     2528.63     2401.82     38.94 o 
   0   2  11      987.92      839.56     14.94 o 
   1   2  11      270.27      361.10      8.43 o 
   2   2  11     3909.15     3622.20     48.71 o 
   3   2  11      684.14      579.22     14.92 o 
   4   2  11      274.15      285.33     11.59 o 
   5   2  11        2.37       11.16     11.66 o 
   6   2  11      329.81      317.88     20.83 o 
   7   2  11       11.82       31.43     21.00 o 
   8   2  11        8.05        0.00     16.89 o 
  -9   3  11       41.13       41.68     21.27 o 
  -8   3  11       70.45       48.47     18.29 o 
  -7   3  11       40.80       78.60     25.14 o 
  -6   3  11      247.85      229.81     15.38 o 
  -5   3  11      724.60      780.62     26.70 o 
  -4   3  11     2830.78     2463.58     76.48 o 
  -3   3  11      830.26      762.68     22.92 o 
  -2   3  11       43.59       28.37      5.99 o 
  -1   3  11      685.63      615.64     15.23 o 
   0   3  11     3334.54     3270.08     44.57 o 
   1   3  11     5816.96     5649.73     74.18 o 
   2   3  11      904.03      856.21     17.48 o 
   3   3  11      284.23      268.22     10.94 o 
   4   3  11       39.85       38.89      9.42 o 
   5   3  11       78.00       54.16     11.67 o 
   6   3  11      260.62      277.29     19.96 o 
   7   3  11       19.62       47.40     17.77 o 
   8   3  11       25.20       28.96     25.70 o 
  -9   4  11       31.03       17.78     19.80 o 
  -8   4  11        0.88       13.40     17.22 o 
  -7   4  11       47.62       59.41     19.22 o 
  -6   4  11       98.60       96.71     14.03 o 
  -5   4  11        7.67       10.50     24.80 o 
  -4   4  11      398.65      403.55     25.74 o 
  -3   4  11     2149.03     2193.09     47.76 o 
  -2   4  11      196.88      201.21     10.21 o 
  -1   4  11      820.76      794.49     18.83 o 
   0   4  11        6.03        8.89      6.34 o 
   1   4  11      256.06      271.69     15.80 o 
   2   4  11       10.34       32.27      7.95 o 
   3   4  11      214.49      207.02     11.29 o 
   4   4  11       37.76       58.76     11.15 o 
   5   4  11      311.37      315.88     18.10 o 
   6   4  11       68.02       72.61     17.12 o 
   7   4  11       80.92       89.84     19.16 o 
   8   4  11       49.67       64.74     19.31 o 
  -9   5  11       59.03       66.06     21.90 o 
  -8   5  11        5.76        5.27     18.54 o 
  -7   5  11      103.42      109.94     17.80 o 
  -6   5  11      382.96      365.01     19.46 o 
  -5   5  11      300.06      308.84     42.52 o 
  -4   5  11      277.95      250.25     17.69 o 
  -3   5  11      683.88      657.59     21.38 o 
  -2   5  11      390.93      356.76     13.98 o 
  -1   5  11       93.84       75.07     15.74 o 
   0   5  11       44.22       64.15     20.85 o 
   1   5  11      108.22      114.07      9.44 o 
   2   5  11      123.37      140.93     10.20 o 
   3   5  11     1501.35     1494.35     27.82 o 
   4   5  11       18.98       15.31     10.28 o 
   5   5  11      243.25      229.20     13.23 o 
   6   5  11       88.64      129.43     15.08 o 
   7   5  11       54.94       37.05     18.55 o 
  -8   6  11      231.93      275.00     23.51 o 
  -7   6  11       67.68       62.86     14.37 o 
  -6   6  11        1.01        0.00     15.98 o 
  -5   6  11      463.99      456.05     23.28 o 
  -4   6  11      296.95      311.93     27.72 o 
  -3   6  11     1522.90     1497.09     30.73 o 
  -2   6  11     1127.40     1149.36     26.09 o 
  -1   6  11     1385.75     1268.98     26.33 o 
   0   6  11      768.14      692.46     20.28 o 
   1   6  11      123.96      121.67      9.84 o 
   2   6  11       22.70       28.90      9.14 o 
   3   6  11      257.53      263.20     13.30 o 
   4   6  11      537.15      564.85     18.57 o 
   5   6  11      737.13      747.04     21.98 o 
   6   6  11      267.89      300.27     19.40 o 
   7   6  11      278.75      299.96     24.40 o 
  -8   7  11       33.79       22.13     16.67 o 
  -7   7  11       17.96       25.57     15.15 o 
  -6   7  11      176.51      177.96     20.09 o 
  -5   7  11      421.83      376.51     17.40 o 
  -4   7  11       24.43        3.80     11.18 o 
  -3   7  11        0.29        0.00     11.59 o 
  -2   7  11      436.81      458.55     20.04 o 
  -1   7  11      126.78      122.73     14.75 o 
   0   7  11      165.86      160.48     12.85 o 
   1   7  11        8.32       10.17      9.70 o 
   2   7  11      477.60      511.00     18.41 o 
   3   7  11        1.89        0.00     10.54 o 
   4   7  11      120.22      114.94     12.49 o 
   5   7  11      453.60      481.58     18.79 o 
   6   7  11        0.91        0.00     15.63 o 
   7   7  11       18.36       10.15     16.44 o 
  -7   8  11      133.35      131.01     41.12 o 
  -6   8  11      112.97      118.49     14.78 o 
  -5   8  11       12.43        3.74     12.66 o 
  -4   8  11        3.66        2.48     11.44 o 
  -3   8  11      140.48      143.76     14.84 o 
  -2   8  11       28.40       21.07     13.80 o 
  -1   8  11        1.60       21.56     13.94 o 
   0   8  11        9.71        5.47     17.36 o 
   1   8  11       45.66       39.64     11.80 o 
   2   8  11       24.50       37.02     10.19 o 
   3   8  11       24.89       18.03     19.35 o 
   4   8  11       59.31       65.16     12.28 o 
   5   8  11       71.99       71.53     13.58 o 
   6   8  11       17.58        2.54     16.52 o 
  -7   9  11        2.51       27.04     23.60 o 
  -6   9  11      841.33      823.30     37.59 o 
  -5   9  11      554.45      553.88     27.31 o 
  -4   9  11      845.44      869.17     25.70 o 
  -3   9  11      234.87      234.12     21.41 o 
  -2   9  11      262.03      269.04     19.72 o 
  -1   9  11      961.35      981.28     32.58 o 
   0   9  11      937.81      986.97     32.73 o 
   1   9  11     2178.18     2156.49     55.99 o 
   2   9  11      972.70      896.62     51.87 o 
   3   9  11      559.88      536.76     45.47 o 
   4   9  11       14.51       18.62     14.68 o 
   5   9  11       39.05       34.44     16.92 o 
  -6  10  11       38.55       37.91     24.11 o 
  -5  10  11      360.80      348.58     25.05 o 
  -4  10  11       17.45       11.65     13.32 o 
  -3  10  11       87.28       94.44     14.20 o 
  -2  10  11      218.62      232.81     19.62 o 
  -1  10  11      347.24      365.78     22.79 o 
   0  10  11      113.62      123.54     18.74 o 
   1  10  11       14.32       11.39     11.39 o 
   2  10  11       87.82       90.35     14.90 o 
   3  10  11       32.16       18.53     13.80 o 
   4  10  11        4.70        7.43     14.09 o 
   5  10  11        0.80        0.00     14.63 o 
  -5  11  11       66.24       51.40     20.09 o 
  -4  11  11        9.85        9.57     18.59 o 
  -3  11  11        0.02        2.79     18.24 o 
  -2  11  11       54.74       54.54     18.97 o 
  -1  11  11       20.20       10.34     22.48 o 
   0  11  11       95.12       90.92     18.08 o 
   1  11  11       37.02       57.95     18.11 o 
   2  11  11        0.65        0.00     12.52 o 
   3  11  11       54.64       26.85     14.31 o 
  -3  12  11      171.27      195.33     35.52 o 
  -2  12  11       95.38       89.35     36.98 o 
  -1  12  11       74.02      107.34     21.06 o 
   0  12  11       20.83       20.38     19.42 o 
   1  12  11        0.27       10.35     19.48 o 
   2  12  11       22.18        1.22     14.64 o 
  -9   0  12     2368.46     2265.49     81.97 o 
  -8   0  12     1519.51     1477.74     62.79 o 
  -7   0  12     1536.22     1597.22     61.96 o 
  -6   0  12     1970.76     1889.32     66.24 o 
  -5   0  12      256.45      232.05     24.46 o 
  -4   0  12     8645.08     8289.12    213.32 o 
  -3   0  12     1198.84     1106.76     25.90 o 
  -2   0  12     2910.40     2982.76     81.11 o 
  -1   0  12       42.79       42.26     10.26 o 
   0   0  12     3032.59     2905.41     56.79 o 
   1   0  12     1153.66     1246.92     29.31 o 
   2   0  12      262.73      285.02     14.15 o 
   3   0  12     1855.08     1671.94     38.23 o 
   4   0  12        3.90       31.06     12.97 o 
   5   0  12      199.22      273.45     27.54 o 
   6   0  12       79.27       89.13     23.75 o 
   7   0  12      328.34      327.69     30.50 o 
   8   0  12       67.62      130.97     30.20 o 
  -9   1  12        4.52       22.22     19.57 o 
  -8   1  12       19.90       36.63     17.51 o 
  -7   1  12      223.18      199.68     19.96 o 
  -6   1  12      792.89      766.03     28.83 o 
  -5   1  12       46.04       67.88     13.58 o 
  -4   1  12       14.10       16.86      8.65 o 
  -3   1  12        8.34        8.11     11.43 o 
  -2   1  12     2214.38     2367.08     38.32 o 
  -1   1  12     1037.66     1013.13     19.51 o 
   0   1  12       85.35       77.39      6.37 o 
   1   1  12       58.84       54.50      6.44 o 
   2   1  12      512.26      471.68     12.93 o 
   3   1  12        3.33        2.71      7.75 o 
   4   1  12      155.76      158.88     15.85 o 
   5   1  12       51.85      106.26     13.09 o 
   6   1  12       43.01       18.37     23.10 o 
   7   1  12       57.04       28.60     16.38 o 
   8   1  12        8.43        0.00     18.38 o 
  -9   2  12        8.02        0.00     26.02 o 
  -8   2  12      618.03      643.89     30.27 o 
  -7   2  12       46.86       42.88     21.67 o 
  -6   2  12      562.29      596.63     26.34 o 
  -5   2  12      627.35      651.01     27.12 o 
  -4   2  12      240.68      279.86     12.52 o 
  -3   2  12     1379.82     1378.73     32.15 o 
  -2   2  12      482.18      469.81     12.94 o 
  -1   2  12      141.66      128.97      6.73 o 
   0   2  12        0.98        1.14      6.42 o 
   1   2  12     3343.85     3202.57     44.47 o 
   2   2  12       44.65       49.61      7.56 o 
   3   2  12     1157.70     1149.82     21.68 o 
   4   2  12      183.56      204.96     13.67 o 
   5   2  12       70.93       76.91     13.30 o 
   6   2  12      356.85      372.05     58.52 o 
   7   2  12        0.17        0.00     14.53 o 
   8   2  12      182.58      179.81     22.68 o 
  -9   3  12       64.08       39.26     20.15 o 
  -8   3  12      362.30      356.86     24.11 o 
  -7   3  12      926.56      875.62     32.47 o 
  -6   3  12     1326.15     1247.40     36.08 o 
  -5   3  12      700.31      663.58     41.74 o 
  -4   3  12     1420.74     1353.56     55.90 o 
  -3   3  12       52.84       67.43     32.61 o 
  -2   3  12       91.07       70.29      7.49 o 
  -1   3  12      553.90      473.14     14.51 o 
   0   3  12     1012.01      953.13     17.20 o 
   1   3  12     5701.02     5501.50     72.77 o 
   2   3  12     1908.63     1690.82     27.55 o 
   3   3  12      995.75     1027.47     20.86 o 
   4   3  12        4.80        3.43      9.34 o 
   5   3  12       47.31       82.33     12.38 o 
   6   3  12      171.11      128.71     18.55 o 
   7   3  12      140.93      148.74     17.24 o 
   8   3  12        3.66       26.14     19.88 o 
  -9   4  12        0.79        2.68     19.65 o 
  -8   4  12        0.55        0.00     18.25 o 
  -7   4  12      532.25      521.23     26.54 o 
  -6   4  12      202.10      166.84     13.46 o 
  -5   4  12      176.34      187.45     18.15 o 
  -4   4  12      673.31      563.26     41.64 o 
  -3   4  12        0.05        0.00     20.87 o 
  -2   4  12     1879.93     1771.78     32.29 o 
  -1   4  12        6.95        2.20      7.56 o 
   0   4  12     2625.17     2445.43     42.08 o 
   1   4  12       66.40       88.91     10.21 o 
   2   4  12      675.90      660.72     16.83 o 
   3   4  12     1680.04     1656.45     29.12 o 
   4   4  12      319.18      348.88     14.57 o 
   5   4  12     1905.63     1810.65     38.42 o 
   6   4  12        0.11        0.00     28.42 o 
   7   4  12        2.97        0.00     16.32 o 
  -9   5  12        3.36        0.00     26.17 o 
  -8   5  12       26.62       52.30     19.44 o 
  -7   5  12      157.54      198.87     18.66 o 
  -6   5  12     1103.27     1099.78     28.77 o 
  -5   5  12     1138.60     1105.77     47.71 o 
  -4   5  12        0.69        0.00     14.23 o 
  -3   5  12      199.17      186.42     12.29 o 
  -2   5  12      565.50      568.73     17.66 o 
  -1   5  12      252.37      280.20     12.06 o 
   0   5  12      183.51      226.78     15.62 o 
   1   5  12       24.34       45.54     10.90 o 
   2   5  12      420.70      453.00     15.52 o 
   3   5  12      867.24      848.53     31.33 o 
   4   5  12     1170.96     1121.07     24.22 o 
   5   5  12      129.27      134.32     17.46 o 
   6   5  12        2.63        4.06     17.40 o 
   7   5  12        0.73        4.63     18.38 o 
  -8   6  12        1.87       19.00     28.96 o 
  -7   6  12       81.58       80.18     15.70 o 
  -6   6  12       22.95       20.87     16.94 o 
  -5   6  12       65.99       68.30     16.18 o 
  -4   6  12      195.50      213.16     14.65 o 
  -3   6  12      101.14      109.58     11.63 o 
  -2   6  12     2212.99     2048.36     37.62 o 
  -1   6  12       55.13       58.08     13.60 o 
   0   6  12      261.28      250.41     16.02 o 
   1   6  12      337.83      287.16     18.69 o 
   2   6  12       51.80       52.02     12.87 o 
   3   6  12      143.36      163.00     12.27 o 
   4   6  12       12.72       14.70     10.54 o 
   5   6  12      402.40      425.27     17.53 o 
   6   6  12        0.77       12.14     14.59 o 
   7   6  12      142.69      169.41     21.49 o 
  -8   7  12       36.77       44.91     20.43 o 
  -7   7  12      166.89      120.24     19.60 o 
  -6   7  12     1226.94     1181.16     38.78 o 
  -5   7  12      364.20      386.28     17.12 o 
  -4   7  12      176.25      167.10     13.41 o 
  -3   7  12      793.65      751.16     22.31 o 
  -2   7  12       44.18       39.15     11.56 o 
  -1   7  12        6.69       18.75     12.65 o 
   0   7  12        0.49       10.23     11.30 o 
   1   7  12       16.99        5.45     11.73 o 
   2   7  12      758.43      716.52     19.74 o 
   3   7  12      476.16      506.29     18.02 o 
   4   7  12      267.64      240.24     14.67 o 
   5   7  12       12.62        0.00     12.78 o 
   6   7  12        5.59        0.00     15.71 o 
  -7   8  12       16.08       21.27     20.59 o 
  -6   8  12      259.55      283.97     17.54 o 
  -5   8  12        0.01        0.13     13.63 o 
  -4   8  12        0.03        0.00     13.30 o 
  -3   8  12       16.31       15.11     13.67 o 
  -2   8  12      187.85      180.11     16.93 o 
  -1   8  12     3019.61     2766.46     61.07 o 
   0   8  12      229.44      220.63     18.24 o 
   1   8  12      686.02      596.29     59.30 o 
   2   8  12       12.25        1.44     11.18 o 
   3   8  12      296.27      278.06     15.11 o 
   4   8  12      638.73      633.77     26.52 o 
   5   8  12       73.72       68.24     14.05 o 
   6   8  12      115.00      143.15     19.24 o 
  -7   9  12       76.93      118.62     30.06 o 
  -6   9  12        0.10        0.42     18.34 o 
  -5   9  12      223.99      259.56     17.75 o 
  -4   9  12        0.16        0.00     12.67 o 
  -3   9  12       33.00       41.73     18.31 o 
  -2   9  12       54.81       78.64     14.80 o 
  -1   9  12      122.09      123.90     17.43 o 
   0   9  12       91.02      124.34     15.71 o 
   1   9  12      331.94      286.28     29.26 o 
   2   9  12        1.08        0.00     11.38 o 
   3   9  12      176.06      164.77     14.13 o 
   4   9  12        3.18        2.75     13.11 o 
   5   9  12       19.79       17.14     14.57 o 
  -6  10  12       17.57       20.11     21.18 o 
  -5  10  12        0.91        0.00     14.32 o 
  -4  10  12       40.13       49.50     14.96 o 
  -3  10  12        5.01        0.55     17.14 o 
  -2  10  12       70.91       76.88     24.86 o 
  -1  10  12      128.16      138.63     17.99 o 
   0  10  12      774.64      744.09     30.06 o 
   1  10  12      106.48      117.99     18.39 o 
   2  10  12      123.40      125.68     13.71 o 
   3  10  12        5.68       35.42     18.56 o 
   4  10  12      142.87      130.90     14.05 o 
  -5  11  12      168.93      225.63     24.52 o 
  -4  11  12       13.45       19.00     18.44 o 
  -3  11  12       36.11       22.66     17.70 o 
  -2  11  12       16.70        4.01     17.07 o 
  -1  11  12       68.73       49.67     17.58 o 
   0  11  12      197.27      170.25     21.11 o 
   1  11  12       41.99       16.27     16.28 o 
   2  11  12        6.47        0.00     13.52 o 
   3  11  12       23.65       36.90     14.65 o 
  -3  12  12      150.49      176.24     22.53 o 
  -2  12  12       22.28       10.02     18.57 o 
  -1  12  12        6.42       19.38     20.09 o 
   0  12  12        0.26        0.00     18.08 o 
   1  12  12       16.57       21.39     20.58 o 
  -9   1  13       38.66       18.36     20.21 o 
  -8   1  13        7.84        9.95     18.72 o 
  -7   1  13       43.39       20.91     19.05 o 
  -6   1  13      177.95      163.94     23.11 o 
  -5   1  13      310.95      373.25     19.26 o 
  -4   1  13     4837.93     5029.01     77.72 o 
  -3   1  13     1296.02     1266.97     25.69 o 
  -2   1  13      199.89      223.67     11.62 o 
  -1   1  13      591.31      646.94     20.82 o 
   0   1  13      368.77      331.77      9.20 o 
   1   1  13     1177.07     1184.94     20.67 o 
   2   1  13       25.29       31.04      7.40 o 
   3   1  13      289.58      317.61     17.71 o 
   4   1  13      319.40      324.28     15.18 o 
   5   1  13      575.60      591.38     20.31 o 
   6   1  13      369.42      333.46     21.43 o 
   7   1  13      102.04      105.40     23.06 o 
  -9   2  13       60.33       46.40     20.33 o 
  -8   2  13      244.53      228.02     23.04 o 
  -7   2  13       99.41      103.73     18.11 o 
  -6   2  13      136.80      153.55     17.18 o 
  -5   2  13      347.25      312.57     47.95 o 
  -4   2  13        8.90       16.07      9.84 o 
  -3   2  13      311.39      333.48     16.21 o 
  -2   2  13      107.37       82.45      7.62 o 
  -1   2  13      998.19      970.01     17.48 o 
   0   2  13     2684.98     2828.26     39.68 o 
   1   2  13      374.11      344.51     11.68 o 
   2   2  13       98.61      109.71      8.56 o 
   3   2  13       76.88       87.52      9.11 o 
   4   2  13      526.25      540.00     20.50 o 
   5   2  13       73.05       91.29     12.38 o 
   6   2  13       32.66       57.56     14.46 o 
   7   2  13        0.73        0.00     17.46 o 
  -9   3  13      133.53      142.22     22.45 o 
  -8   3  13        8.58        0.00     18.57 o 
  -7   3  13       20.98       25.78     22.27 o 
  -6   3  13      283.41      296.61     20.29 o 
  -5   3  13      765.48      664.59     46.18 o 
  -4   3  13       90.23       77.31     13.72 o 
  -3   3  13     3311.13     3335.59     66.57 o 
  -2   3  13        4.34        9.73     10.43 o 
  -1   3  13       31.83       21.71      5.99 o 
   0   3  13      686.34      644.51     17.94 o 
   1   3  13        0.39        0.00      6.56 o 
   2   3  13        1.37        0.00     14.36 o 
   3   3  13       80.32       70.54      9.81 o 
   4   3  13      169.37      178.59     13.97 o 
   5   3  13      679.27      622.68     22.99 o 
   6   3  13        3.23        0.00     25.79 o 
   7   3  13      125.40      160.11     24.33 o 
  -9   4  13       27.74       26.60     25.64 o 
  -8   4  13       66.80       89.16     28.34 o 
  -7   4  13      220.00      245.83     41.79 o 
  -6   4  13      869.05      852.47     25.23 o 
  -5   4  13      371.50      370.35     36.73 o 
  -4   4  13      183.86      182.02     16.10 o 
  -3   4  13       55.72       68.18     13.32 o 
  -2   4  13      994.82     1009.40     23.21 o 
  -1   4  13      668.05      630.29     18.28 o 
   0   4  13      558.04      536.03     26.92 o 
   1   4  13      931.98      884.96     22.64 o 
   2   4  13      740.80      694.45     17.84 o 
   3   4  13      265.18      300.91     13.19 o 
   4   4  13      195.96      194.12     12.09 o 
   5   4  13      116.72      115.89     13.88 o 
   6   4  13      452.13      508.44     38.19 o 
   7   4  13      224.98      225.81     35.07 o 
  -8   5  13        0.01        0.00     18.83 o 
  -7   5  13      817.43      824.36     42.71 o 
  -6   5  13      667.31      681.99     35.14 o 
  -5   5  13      924.86      933.37     31.78 o 
  -4   5  13      432.06      409.36     20.90 o 
  -3   5  13      129.48      123.68     11.44 o 
  -2   5  13     1405.94     1434.62     36.87 o 
  -1   5  13      612.45      630.96     23.93 o 
   0   5  13      123.59      141.32     22.13 o 
   1   5  13       62.69       76.86     12.32 o 
   2   5  13       14.23       25.29     13.41 o 
   3   5  13      148.94      138.11     11.58 o 
   4   5  13      317.29      300.44     15.61 o 
   5   5  13      168.94      181.00     15.43 o 
   6   5  13        1.21       13.30     16.52 o 
   7   5  13        5.21        0.00     22.35 o 
  -8   6  13       28.73       31.20     19.87 o 
  -7   6  13      189.16      220.28     17.71 o 
  -6   6  13      471.64      500.49     26.05 o 
  -5   6  13        6.56       38.16     23.08 o 
  -4   6  13      627.71      579.54     21.37 o 
  -3   6  13     1239.20     1189.53     28.31 o 
  -2   6  13     1314.18     1355.91     29.19 o 
  -1   6  13      371.31      425.52     21.38 o 
   0   6  13      170.35      177.61     25.60 o 
   1   6  13      271.72      280.33     19.02 o 
   2   6  13       23.10       21.55     10.10 o 
   3   6  13       86.95       98.68     15.56 o 
   4   6  13       93.12       81.81     11.57 o 
   5   6  13        5.36        7.86     12.09 o 
   6   6  13       22.45        0.00     18.49 o 
  -8   7  13        7.47        0.00     19.87 o 
  -7   7  13      257.90      228.10     18.64 o 
  -6   7  13      113.27      119.78     14.67 o 
  -5   7  13       44.63       48.50     13.15 o 
  -4   7  13      141.75      156.37     13.43 o 
  -3   7  13      186.76      185.34     19.28 o 
  -2   7  13     1357.58     1375.09     37.27 o 
   0   7  13      143.68       91.57     34.16 o 
   1   7  13       63.48       75.42     19.13 o 
   2   7  13      245.06      244.26     13.26 o 
   3   7  13     1280.64     1210.73     26.89 o 
   4   7  13      215.14      212.87     14.46 o 
   5   7  13      310.38      365.47     19.60 o 
   6   7  13       21.32       55.57     20.37 o 
  -7   8  13       20.93        3.79     15.37 o 
  -6   8  13      346.47      414.50     32.58 o 
  -5   8  13      763.77      749.88     25.08 o 
  -4   8  13      193.79      217.51     15.09 o 
  -3   8  13       30.86       23.97     11.36 o 
  -2   8  13       49.13       55.19     14.61 o 
  -1   8  13       70.89       74.05     29.26 o 
   0   8  13      166.52      152.21     16.56 o 
   1   8  13      171.27      181.30     15.12 o 
   2   8  13      122.49      162.13     15.52 o 
   3   8  13      486.08      496.48     18.96 o 
   4   8  13       18.97       21.45     12.87 o 
   5   8  13        3.89        0.00     13.44 o 
  -6   9  13       26.20       35.84     15.67 o 
  -5   9  13      479.96      521.10     21.56 o 
  -4   9  13       76.82       81.78     14.54 o 
  -3   9  13      152.26      179.25     19.53 o 
  -2   9  13        9.29        0.20     14.58 o 
  -1   9  13      103.59       70.89     18.73 o 
   0   9  13       96.30      102.20     15.72 o 
   1   9  13       20.64        9.83     30.42 o 
   2   9  13      372.67      348.79     24.03 o 
   3   9  13      411.39      370.87     17.67 o 
   4   9  13      336.50      368.24     28.11 o 
   5   9  13       19.21       17.05     15.08 o 
  -5  10  13       20.91       38.07     15.56 o 
  -4  10  13       28.05       22.94     17.71 o 
  -3  10  13       18.48       25.50     18.19 o 
  -2  10  13       11.97       12.05     15.08 o 
  -1  10  13        0.41        0.00     14.65 o 
   0  10  13        6.40       34.24     17.49 o 
   1  10  13       16.71        1.55     15.91 o 
   2  10  13       74.07       54.57     18.36 o 
   3  10  13       77.66       69.57     15.24 o 
   4  10  13        2.20        3.73     14.08 o 
  -4  11  13      426.79      448.43     27.00 o 
  -3  11  13       61.64      110.47     20.05 o 
  -2  11  13      129.84      123.68     20.81 o 
  -1  11  13        1.09        0.00     18.13 o 
   0  11  13      162.79      149.40     19.43 o 
   1  11  13       22.46       17.54     17.56 o 
   2  11  13        3.16        0.00     18.60 o 
  -2  12  13       67.94       52.93     42.82 o 
  -1  12  13       13.18       45.66     20.90 o 
   0  12  13       19.66       19.07     19.10 o 
  -9   0  14       10.21       44.13     30.94 o 
  -8   0  14     1594.27     1701.55     69.27 o 
  -7   0  14      478.71      534.72     36.83 o 
  -6   0  14       10.13        0.00     21.99 o 
  -5   0  14       14.41        0.00     17.42 o 
  -4   0  14      389.53      416.52     27.12 o 
  -3   0  14     2872.39     2594.47    282.38 o 
  -2   0  14      308.64      324.18     15.29 o 
  -1   0  14     1423.66     1218.57     40.76 o 
   0   0  14       26.24       37.88      9.01 o 
   1   0  14     1771.31     1721.51     38.84 o 
   2   0  14     2181.97     2105.05     46.08 o 
   3   0  14      166.87      172.92     15.36 o 
   4   0  14        3.08        4.68     20.23 o 
   5   0  14      388.43      461.77     33.16 o 
   6   0  14        0.00        0.00     19.52 o 
   7   0  14      289.05      285.96     34.17 o 
  -9   1  14      102.48      117.82     23.70 o 
  -8   1  14       65.19       58.25     20.17 o 
  -7   1  14       91.58       80.26     18.48 o 
  -6   1  14      390.99      351.78     20.05 o 
  -5   1  14     1681.34     1528.91     39.95 o 
  -4   1  14     2456.77     2413.18     52.21 o 
  -3   1  14      197.22      204.62     16.10 o 
  -2   1  14     1616.63     1536.32     34.58 o 
  -1   1  14     2734.18     2625.27     42.92 o 
   0   1  14      573.81      620.58     13.87 o 
   1   1  14        5.58       13.65      6.80 o 
   2   1  14     1513.75     1437.16     24.75 o 
   3   1  14      137.35      160.11     14.45 o 
   4   1  14     1422.97     1296.94     44.32 o 
   5   1  14      124.12      121.14     25.29 o 
   6   1  14        1.53        0.00     15.16 o 
   7   1  14        2.47        0.00     16.87 o 
  -9   2  14      372.23      369.49     28.17 o 
  -8   2  14      342.39      352.01     41.96 o 
  -7   2  14     1055.13     1173.27     45.57 o 
  -6   2  14      349.06      370.16     21.72 o 
  -5   2  14      909.62      867.61     30.24 o 
  -4   2  14       10.87        0.00     14.13 o 
  -3   2  14     1627.26     1639.21     47.88 o 
  -2   2  14      947.45      973.12     20.64 o 
  -1   2  14        0.74        0.00      6.35 o 
   0   2  14     5475.37     5216.29     81.17 o 
   1   2  14     1115.45     1096.36     20.54 o 
   2   2  14     1968.57     1829.66     44.47 o 
   3   2  14        0.83       16.12     17.72 o 
   4   2  14      276.55      273.96     15.68 o 
   5   2  14      126.08      117.97     13.39 o 
   6   2  14        0.53        0.00     15.52 o 
   7   2  14      223.20      214.76     22.72 o 
  -9   3  14        5.02       24.50     21.91 o 
  -8   3  14        0.28        0.00     16.74 o 
  -7   3  14      417.63      392.82     24.05 o 
  -6   3  14       57.00       43.57     15.18 o 
  -5   3  14       39.51       41.24     23.61 o 
  -4   3  14      325.46      347.25     18.23 o 
  -3   3  14      224.63      241.58     15.39 o 
  -2   3  14       11.18       28.21      8.76 o 
  -1   3  14     1278.31     1231.49     21.47 o 
   0   3  14     1143.61     1083.17     23.91 o 
   1   3  14       51.57       42.32      9.75 o 
   2   3  14      233.36      223.63     13.29 o 
   3   3  14      252.90      255.90     11.86 o 
   4   3  14      143.64      147.21     14.27 o 
   5   3  14       37.87       39.52     13.77 o 
   6   3  14        7.28        0.00     16.84 o 
   7   3  14        1.79        0.00     17.36 o 
  -9   4  14        4.69        0.00     20.38 o 
  -8   4  14       29.32       45.72     17.99 o 
  -7   4  14      407.70      354.59     23.71 o 
  -6   4  14       10.08       28.59     14.84 o 
  -5   4  14      736.80      674.06     27.99 o 
  -4   4  14      207.40      239.02     42.82 o 
  -3   4  14        0.88        0.00     12.56 o 
  -2   4  14     2170.87     2089.19     37.63 o 
  -1   4  14      128.48      138.39     13.75 o 
   0   4  14      170.63      181.97     11.85 o 
   1   4  14      241.11      239.25     16.63 o 
   2   4  14       39.88       39.47     17.90 o 
   3   4  14      171.74      185.51     11.88 o 
   4   4  14       21.24        3.53     13.77 o 
   5   4  14       12.20       15.98     13.39 o 
   6   4  14       27.61       26.83     18.48 o 
   7   4  14        1.19        6.47     19.31 o 
  -8   5  14        1.78        0.00     26.36 o 
  -7   5  14        3.97        0.00     17.91 o 
  -6   5  14      172.72      193.01     15.71 o 
  -5   5  14     1006.36      956.57     32.08 o 
  -4   5  14      263.34      300.23     19.90 o 
  -3   5  14      272.17      266.89     14.96 o 
  -2   5  14     2128.20     2179.22     39.40 o 
  -1   5  14      411.87      424.64     20.95 o 
   0   5  14      123.69      109.26     21.15 o 
   1   5  14        2.43        0.00     14.60 o 
   2   5  14       95.99       89.20     14.33 o 
   3   5  14      575.82      568.38     17.41 o 
   4   5  14       23.74       35.16     11.32 o 
   5   5  14      198.17      167.84     15.84 o 
   6   5  14      250.01      275.47     18.70 o 
  -8   6  14       29.14       41.59     28.10 o 
  -7   6  14       50.58       22.40     17.67 o 
  -6   6  14      397.93      376.67     23.74 o 
  -5   6  14      183.80      193.64     22.70 o 
  -4   6  14       12.22       14.63     12.09 o 
  -3   6  14       33.44       18.56     11.35 o 
  -2   6  14       25.92       26.22     12.95 o 
  -1   6  14      573.11      514.50     23.42 o 
   0   6  14      199.24      221.72     14.84 o 
   1   6  14       89.64       96.78     17.28 o 
   2   6  14        0.64       14.19     27.21 o 
   3   6  14        0.81        0.00      9.99 o 
   4   6  14       48.71       62.59     12.19 o 
   5   6  14       90.25       73.66     16.24 o 
   6   6  14        2.96       11.63     16.03 o 
  -7   7  14       79.65       77.27     16.76 o 
  -6   7  14        0.22       12.37     13.91 o 
  -5   7  14       21.63       26.30     18.67 o 
  -4   7  14      274.70      285.74     16.35 o 
  -3   7  14      101.37      120.84     12.46 o 
  -2   7  14       99.94      102.43     14.23 o 
  -1   7  14      262.85      190.68     99.22 o 
   0   7  14      102.35      125.00     15.88 o 
   1   7  14        3.79       17.36     12.65 o 
   2   7  14       20.16       20.50     10.40 o 
   3   7  14        1.38        7.13     11.73 o 
   4   7  14       26.47       16.78     16.21 o 
   5   7  14        5.32       12.55     14.37 o 
   6   7  14       20.51       20.50     23.58 o 
  -7   8  14       37.91       14.67     14.56 o 
  -6   8  14        0.31        6.61     14.49 o 
  -5   8  14      248.09      251.87     28.22 o 
  -4   8  14       57.49       61.33     14.93 o 
  -3   8  14      235.59      244.31     18.97 o 
  -2   8  14        2.63       10.02     13.19 o 
  -1   8  14      121.04      168.74     16.98 o 
   0   8  14      631.93      624.11     25.59 o 
   1   8  14       28.18       38.05     13.49 o 
   2   8  14     1109.03     1088.84     45.64 o 
   3   8  14      128.48      128.56     13.91 o 
   4   8  14       55.67      104.30     14.71 o 
   5   8  14       24.77       43.54     15.19 o 
  -6   9  14       68.60       72.48     16.32 o 
  -5   9  14       84.97       55.31     15.51 o 
  -4   9  14       15.75       13.84     17.13 o 
  -3   9  14        0.14        1.94     16.81 o 
  -2   9  14       12.75       24.58     15.69 o 
  -1   9  14      119.70       93.51     16.97 o 
   0   9  14      433.49      365.65     22.81 o 
   1   9  14       48.12       48.52     17.26 o 
   2   9  14       37.55       16.70     17.43 o 
   3   9  14       18.12       21.11     12.60 o 
   4   9  14       35.28       22.63     14.69 o 
  -5  10  14       64.49       47.45     24.46 o 
  -4  10  14      336.42      346.13     24.66 o 
  -3  10  14       18.25        7.79     17.11 o 
  -2  10  14       32.12        3.20     18.15 o 
  -1  10  14      155.57      165.18     19.69 o 
   0  10  14      177.56      163.39     19.47 o 
   1  10  14      488.45      497.50     70.41 o 
   2  10  14       58.18       49.99     29.03 o 
   3  10  14      254.39      266.59     33.42 o 
  -3  11  14      111.64       81.52     20.94 o 
  -2  11  14        2.47        0.00     19.02 o 
  -1  11  14      216.78      191.78     24.71 o 
   0  11  14       88.30       87.28     20.49 o 
   1  11  14        2.05        0.00     27.25 o 
   2  11  14      134.28      125.93     24.97 o 
  -9   1  15      124.00      123.01     28.87 o 
  -8   1  15      666.73      673.41     42.17 o 
  -7   1  15      554.71      597.49     29.86 o 
  -6   1  15       15.78        0.00     21.37 o 
  -5   1  15       96.36       86.41     24.50 o 
  -4   1  15     2016.75     2068.73     46.99 o 
  -3   1  15     2341.72     2582.87     43.70 o 
  -2   1  15      213.56      227.42     17.01 o 
  -1   1  15      115.31      131.73      8.27 o 
   0   1  15      313.85      337.29     11.68 o 
   1   1  15      142.35      178.45      9.58 o 
   2   1  15       36.07       31.87      8.68 o 
   3   1  15      215.27      220.00     18.02 o 
   4   1  15      451.79      431.91     17.84 o 
   5   1  15      556.02      558.29     26.58 o 
   6   1  15       90.74      100.40     20.90 o 
   7   1  15       32.82       45.80     19.60 o 
  -9   2  15        4.75        0.00     21.38 o 
  -8   2  15       19.70        2.19     19.23 o 
  -7   2  15       62.26       69.73     17.27 o 
  -6   2  15        0.44        0.00     15.26 o 
  -5   2  15       62.89       50.61     15.66 o 
  -4   2  15      477.63      476.40     17.67 o 
  -3   2  15      300.58      279.65     15.50 o 
  -2   2  15      241.65      246.38     14.42 o 
  -1   2  15      869.71      907.38     18.18 o 
   0   2  15      307.26      382.60     15.05 o 
   1   2  15     2403.53     2408.98     36.24 o 
   2   2  15      140.67      154.12     12.28 o 
   3   2  15     1052.59     1066.07     26.68 o 
   4   2  15      987.06      959.58     37.75 o 
   5   2  15        2.66        0.00     11.99 o 
   6   2  15       70.79       48.52     17.34 o 
   7   2  15       32.69        3.58     16.74 o 
  -9   3  15       28.33       58.22     23.42 o 
  -8   3  15        4.32        0.00     16.70 o 
  -7   3  15       73.87       93.51     19.27 o 
  -6   3  15      262.20      199.09     18.95 o 
  -5   3  15      154.04      108.81     34.22 o 
  -4   3  15      189.34      205.51     22.83 o 
  -3   3  15      242.75      253.27     16.55 o 
  -2   3  15       23.66       12.96      9.74 o 
  -1   3  15       35.29       62.41      9.49 o 
   0   3  15      457.56      458.20     16.50 o 
   1   3  15      366.48      365.15     26.08 o 
   2   3  15     2270.64     2123.44     47.46 o 
   3   3  15      392.22      418.19     22.72 o 
   4   3  15       28.63       23.97     12.30 o 
   5   3  15      275.78      301.79     17.28 o 
   6   3  15      108.74       92.55     17.14 o 
   7   3  15       12.55        0.00     16.84 o 
  -8   4  15      235.46      274.21     24.11 o 
  -7   4  15      618.30      682.84     30.45 o 
  -6   4  15     1279.31     1319.04     39.16 o 
  -5   4  15      980.93      960.81     49.00 o 
  -4   4  15        1.95        0.00     14.02 o 
  -3   4  15       94.38      118.67     12.27 o 
  -2   4  15       69.48       81.87     10.40 o 
  -1   4  15       21.11        5.57     12.69 o 
   0   4  15      478.37      469.56     17.85 o 
   1   4  15      310.21      304.74     22.35 o 
   2   4  15     2207.71     2180.69     41.88 o 
   3   4  15      543.15      553.48     21.44 o 
   4   4  15        0.32        0.00     11.38 o 
   5   4  15        0.02        1.26     15.63 o 
   6   4  15       39.87       38.85     14.40 o 
  -8   5  15        0.23        8.57     20.04 o 
  -7   5  15        5.40        0.00     18.33 o 
  -6   5  15       56.78       69.56     18.10 o 
  -5   5  15       29.39       39.69     15.61 o 
  -4   5  15       47.35       17.05     18.08 o 
  -3   5  15      412.49      375.47     16.62 o 
  -2   5  15        1.36        3.21     19.76 o 
  -1   5  15       15.04       20.36     11.28 o 
   0   5  15      172.16      124.43     26.09 o 
   1   5  15       20.09        9.87     11.83 o 
   2   5  15      107.03      150.09     20.14 o 
   3   5  15      247.78      236.18     21.71 o 
   4   5  15      491.47      521.30     21.71 o 
   5   5  15       65.54       47.23     15.25 o 
   6   5  15        0.88        0.00     14.45 o 
  -8   6  15        2.07       47.31     19.64 o 
  -7   6  15       40.35       47.44     19.91 o 
  -6   6  15      438.20      458.80     25.21 o 
  -5   6  15      576.45      583.50     28.01 o 
  -4   6  15       15.84       25.63     11.27 o 
  -3   6  15        0.15        0.00      9.90 o 
  -2   6  15       14.49       26.53     14.26 o 
  -1   6  15        7.48        0.00     13.95 o 
   0   6  15        6.90        0.38     13.09 o 
   1   6  15      117.72      115.68     13.08 o 
   2   6  15       55.48       73.50     12.77 o 
   3   6  15      197.23      200.96     13.23 o 
   4   6  15      141.32      145.59     13.91 o 
   5   6  15      118.62      123.82     16.81 o 
   6   6  15      125.27      111.73     17.22 o 
  -7   7  15       26.79        6.02     21.43 o 
  -6   7  15        1.65       25.94     14.40 o 
  -5   7  15      421.29      402.52     19.05 o 
  -4   7  15        9.97        0.00     11.86 o 
  -3   7  15       90.69      102.32     15.59 o 
  -2   7  15      366.75      368.51     20.01 o 
  -1   7  15      837.53      724.43     39.56 o 
   0   7  15       24.46       30.58     19.59 o 
   1   7  15      120.15      143.33     15.07 o 
   2   7  15      134.58      149.40     14.87 o 
   3   7  15      272.41      253.26     15.44 o 
   4   7  15      326.47      377.65     17.24 o 
   5   7  15        0.58        0.00     15.86 o 
  -6   8  15      323.18      328.46     19.47 o 
  -5   8  15      319.53      332.61     21.83 o 
  -4   8  15      259.98      238.16     16.14 o 
  -3   8  15        8.21        0.00     24.61 o 
  -2   8  15      340.50      363.31     21.47 o 
  -1   8  15      157.05      144.18     17.92 o 
   0   8  15      106.57      117.11     16.04 o 
   1   8  15      226.37      229.12     19.84 o 
   2   8  15        1.95       15.62     14.54 o 
   3   8  15       69.24       84.98     12.77 o 
   4   8  15       56.10       56.03     14.51 o 
  -6   9  15       23.88       13.47     15.68 o 
  -5   9  15       97.55       94.00     21.76 o 
  -4   9  15       46.10       41.89     30.94 o 
  -3   9  15        1.85        0.00     17.02 o 
  -2   9  15      275.06      272.72     32.26 o 
  -1   9  15       32.73       13.50     15.63 o 
   0   9  15      446.65      481.13     24.84 o 
   1   9  15      155.98      162.07     20.89 o 
   2   9  15      182.97      152.56     44.84 o 
   3   9  15       11.17        0.00     13.03 o 
   4   9  15       13.26        6.19     14.78 o 
  -4  10  15       12.01        2.37     17.83 o 
  -3  10  15       16.37        0.00     17.41 o 
  -2  10  15      352.96      360.27     23.85 o 
  -1  10  15      359.35      356.87     24.74 o 
   0  10  15      263.91      236.02     22.60 o 
   1  10  15        0.79       24.25     17.45 o 
   2  10  15       52.00       38.85     24.95 o 
  -3  11  15      256.33      262.38     50.67 o 
  -2  11  15       50.29       45.37     25.36 o 
  -1  11  15      161.53      150.09     22.39 o 
   0  11  15        6.18        0.00     19.53 o 
   1  11  15       35.35       16.67     20.45 o 
  -9   0  16        9.09        0.00     30.94 o 
  -8   0  16      506.56      542.47     41.96 o 
  -7   0  16        2.27        0.00     25.51 o 
  -6   0  16       83.83      107.52     22.33 o 
  -5   0  16      815.31      811.12     41.17 o 
  -4   0  16     2297.48     2506.08     77.36 o 
  -3   0  16     4991.26     4622.39    124.90 o 
  -2   0  16      113.87      102.33     11.92 o 
  -1   0  16      798.74      655.33     21.39 o 
   0   0  16      567.88      505.48     30.61 o 
   1   0  16       60.97       55.78     12.47 o 
   2   0  16      505.76      458.36     22.17 o 
   3   0  16       78.32       99.69     22.70 o 
   4   0  16     2394.27     2162.58     75.71 o 
   5   0  16      395.50      389.96     33.90 o 
   6   0  16      295.82      264.83     30.12 o 
  -9   1  16        4.79        0.00     20.42 o 
  -8   1  16        1.95       28.70     20.42 o 
  -7   1  16       58.76       55.84     17.65 o 
  -6   1  16       89.62       95.09     16.45 o 
  -5   1  16       73.11       43.31     25.72 o 
  -4   1  16       16.81       23.06     13.97 o 
  -3   1  16       56.17       47.90     22.75 o 
  -2   1  16       10.17       21.86      7.91 o 
  -1   1  16        0.19        0.00      7.12 o 
   0   1  16       18.35       28.94      7.53 o 
   1   1  16      370.35      383.37     15.32 o 
   2   1  16      438.97      434.12     17.64 o 
   3   1  16      179.98      162.79     13.23 o 
   4   1  16        1.28       14.78     15.04 o 
   5   1  16      120.84      104.98     18.25 o 
   6   1  16       59.22       60.61     17.98 o 
  -8   2  16      447.31      476.71     32.48 o 
  -7   2  16        8.95       24.51     31.58 o 
  -6   2  16      350.58      328.58     21.80 o 
  -5   2  16       25.14       29.19     15.23 o 
  -4   2  16     1170.50     1067.72     35.03 o 
  -3   2  16      141.10      124.19     13.62 o 
  -2   2  16      344.10      333.53     16.32 o 
  -1   2  16      614.15      585.29     17.62 o 
   0   2  16       24.96       30.71      8.26 o 
   1   2  16      747.10      702.16     17.36 o 
   2   2  16      170.43      207.70     13.50 o 
   3   2  16      585.19      553.02     20.40 o 
   4   2  16        1.22        4.55     11.11 o 
   5   2  16       85.32       89.78     29.28 o 
   6   2  16        7.89        5.92     19.35 o 
  -8   3  16        0.63        0.00     19.93 o 
  -7   3  16      237.37      259.56     22.79 o 
  -6   3  16       90.37       78.43     24.11 o 
  -5   3  16      653.25      653.55     26.58 o 
  -4   3  16      139.20      156.15     16.01 o 
  -3   3  16      214.42      181.73     15.76 o 
  -2   3  16       46.46       63.46     10.37 o 
  -1   3  16      377.65      424.01     33.32 o 
   0   3  16     2294.29     2338.40     42.47 o 
   1   3  16     1657.61     1620.08     33.34 o 
   2   3  16     1048.59     1025.47     26.39 o 
   3   3  16      227.06      217.49     14.88 o 
   4   3  16        0.96        9.47     12.03 o 
   5   3  16      281.81      263.69     34.04 o 
   6   3  16      360.77      449.89     27.58 o 
  -8   4  16        0.00        0.00     19.00 o 
  -7   4  16        3.65        3.75     21.73 o 
  -6   4  16      600.72      578.72     26.39 o 
  -5   4  16      436.17      447.03     22.80 o 
  -4   4  16      195.13      238.20     21.30 o 
  -3   4  16     1160.93     1012.26     25.05 o 
  -2   4  16       41.90       43.02     15.15 o 
  -1   4  16      631.90      616.89     25.07 o 
   0   4  16      199.68      197.01     13.31 o 
   1   4  16      383.92      409.08     17.07 o 
   2   4  16      109.37      136.03     16.80 o 
   3   4  16      102.46      102.66     13.74 o 
   4   4  16      408.63      484.87     23.01 o 
   5   4  16       12.71       13.25     14.25 o 
   6   4  16       86.05       93.94     16.32 o 
  -8   5  16      281.34      299.46     26.42 o 
  -7   5  16        2.89       31.07     19.15 o 
  -6   5  16      433.97      490.76     26.12 o 
  -5   5  16       19.96       29.24     15.79 o 
  -4   5  16       85.78       96.81     12.42 o 
  -3   5  16      625.01      650.60     20.82 o 
  -2   5  16      466.06      474.41     21.97 o 
  -1   5  16     1038.36     1092.72     33.20 o 
   0   5  16       74.04       24.60     27.99 o 
   1   5  16       97.12      127.39     13.42 o 
   2   5  16       49.18       42.21     11.89 o 
   3   5  16       63.83       57.92     29.48 o 
   4   5  16       52.39       63.54     15.12 o 
   5   5  16        3.91        0.00     14.23 o 
   6   5  16        2.94       17.85     18.42 o 
  -7   6  16       41.20        3.99     18.48 o 
  -6   6  16        0.86       28.66     26.82 o 
  -5   6  16      655.68      666.43     27.82 o 
  -4   6  16       41.74       30.30     12.39 o 
  -3   6  16      217.05      240.69     35.25 o 
  -2   6  16        2.27        0.00     17.55 o 
  -1   6  16      570.65      484.50     22.90 o 
   0   6  16        5.03        0.00     13.81 o 
   1   6  16       53.74       62.20     12.54 o 
   2   6  16      405.42      405.30     18.62 o 
   3   6  16      200.27      201.57     17.06 o 
   4   6  16       46.61       61.05     15.74 o 
   5   6  16       23.95       41.77     15.61 o 
  -7   7  16      241.19      238.18     53.10 o 
  -6   7  16       27.52       43.43     15.21 o 
  -5   7  16      521.36      527.47     20.99 o 
  -4   7  16        1.43        5.13     12.47 o 
  -3   7  16      192.44      199.50     27.09 o 
  -2   7  16     1337.97     1307.09     52.64 o 
  -1   7  16      759.15      700.60     39.67 o 
   0   7  16        1.38        0.00     14.62 o 
   1   7  16       32.85       31.73     16.19 o 
   2   7  16      100.55      111.10     22.02 o 
   3   7  16       27.66       32.99     14.53 o 
   4   7  16      106.65      124.60     15.22 o 
   5   7  16        5.51        0.00     16.37 o 
  -6   8  16       44.97       26.09     15.51 o 
  -5   8  16       17.80        6.92     14.47 o 
  -4   8  16      138.44      154.88     19.60 o 
  -3   8  16      148.13      166.08     19.51 o 
  -2   8  16      267.91      323.16     20.62 o 
  -1   8  16       46.80       43.30     16.78 o 
   0   8  16       24.09        9.47     17.94 o 
   1   8  16       22.22       24.28     15.41 o 
   2   8  16      109.51      107.29     16.79 o 
   3   8  16      338.79      332.27     23.75 o 
   4   8  16       60.94       34.20     13.61 o 
  -5   9  16        9.24        2.61     18.76 o 
  -4   9  16      269.47      240.56     21.64 o 
  -3   9  16        4.14       14.06     17.84 o 
  -2   9  16        0.22        0.00     17.24 o 
  -1   9  16       27.32        0.00     23.71 o 
   0   9  16      148.33      121.83     18.55 o 
   1   9  16       10.12        0.49     16.37 o 
   2   9  16        0.08        0.14     16.44 o 
   3   9  16       21.21        6.07     16.86 o 
  -4  10  16      143.65      138.82     24.63 o 
  -3  10  16      222.14      267.38     48.42 o 
  -2  10  16        0.45        4.27     18.84 o 
  -1  10  16       12.57       21.91     17.75 o 
   0  10  16       19.51       17.11     18.87 o 
   1  10  16       12.12       11.63     17.55 o 
   2  10  16       45.67       11.00     17.33 o 
  -8   1  17       89.13      112.12     22.15 o 
  -7   1  17      726.86      773.83     33.40 o 
  -6   1  17      295.63      321.88     21.69 o 
  -5   1  17       67.98       97.52     31.11 o 
  -4   1  17        5.23        9.31     13.79 o 
  -3   1  17        7.27       30.42     13.41 o 
  -2   1  17        7.77        6.66     14.95 o 
  -1   1  17      100.88      101.75     10.12 o 
   0   1  17      564.50      578.78     16.21 o 
   1   1  17     1512.21     1483.49     26.53 o 
   2   1  17      153.82      166.80     12.94 o 
   3   1  17      192.51      172.62     13.99 o 
   4   1  17        1.40        0.00     14.44 o 
   5   1  17       60.58       32.24     17.84 o 
   6   1  17        1.83       15.85     18.76 o 
  -8   2  17        6.52        0.00     24.52 o 
  -7   2  17       30.34       32.11     19.28 o 
  -6   2  17      124.10      149.15     18.95 o 
  -5   2  17       20.85        0.00     30.98 o 
  -4   2  17        4.99       21.80     14.23 o 
  -3   2  17       42.51       50.27     13.44 o 
  -2   2  17      343.73      337.67     14.14 o 
  -1   2  17      709.36      732.23     21.61 o 
   0   2  17      918.29      846.09     18.91 o 
   1   2  17      280.07      298.96     18.09 o 
   2   2  17      343.36      316.32     15.59 o 
   3   2  17      112.51      107.65     13.46 o 
   4   2  17      625.67      507.18     20.32 o 
   5   2  17      483.73      470.45     30.50 o 
   6   2  17       58.16       77.94     19.31 o 
  -8   3  17      790.06      837.78     37.10 o 
  -7   3  17       18.44       16.60     40.39 o 
  -6   3  17      197.56      193.02     20.01 o 
  -5   3  17        4.92        0.00     14.87 o 
  -4   3  17        7.54        4.98     21.54 o 
  -3   3  17        5.71        0.00     17.81 o 
  -2   3  17      312.09      327.20     17.89 o 
  -1   3  17       89.36      116.31     37.07 o 
   0   3  17     1121.04     1111.67     26.75 o 
   1   3  17      164.22      157.64     13.28 o 
   2   3  17     1223.69     1157.95     28.23 o 
   3   3  17      103.26      107.67     13.60 o 
   4   3  17      135.81      103.18     14.56 o 
   5   3  17       84.99       60.28     18.08 o 
   6   3  17       64.68       67.12     20.59 o 
  -8   4  17        3.29       19.13     18.92 o 
  -7   4  17      242.47      243.49     23.42 o 
  -6   4  17       14.17        2.86     16.17 o 
  -5   4  17       43.17       55.61     15.66 o 
  -4   4  17       79.32       89.81     28.40 o 
  -3   4  17        6.56       12.46     10.39 o 
  -2   4  17      232.54      235.66     17.28 o 
  -1   4  17      670.49      660.61     25.26 o 
   0   4  17      211.21      228.59     26.33 o 
   1   4  17        4.15        4.61     10.65 o 
   2   4  17        0.92        0.00     10.95 o 
   3   4  17      406.14      377.09     23.34 o 
   4   4  17      157.07      162.89     26.97 o 
   5   4  17       23.40        2.19     15.86 o 
  -7   5  17        0.35        0.00     19.22 o 
  -6   5  17      279.26      296.97     23.46 o 
  -5   5  17      152.60      169.06     18.98 o 
  -4   5  17      385.91      392.50     17.32 o 
  -3   5  17      217.16      241.65     17.69 o 
  -2   5  17       48.78       53.04     13.57 o 
  -1   5  17      396.70      433.95     29.50 o 
   0   5  17      180.04      137.81     39.34 o 
   1   5  17       84.38      101.63     12.49 o 
   2   5  17        1.27        0.00     11.48 o 
   3   5  17        0.01        0.00     11.97 o 
   4   5  17       31.58       52.30     24.64 o 
   5   5  17        0.24        0.00     15.16 o 
  -7   6  17        0.66        0.00     19.43 o 
  -6   6  17       79.89      108.49     28.92 o 
  -5   6  17      306.96      294.09     17.01 o 
  -4   6  17      512.64      475.64     19.37 o 
  -3   6  17     1457.38     1455.44     40.75 o 
  -2   6  17     1149.61     1162.57     35.05 o 
  -1   6  17      296.78      292.11     19.19 o 
   0   6  17      118.78      132.77     16.41 o 
   1   6  17      442.33      431.00     19.23 o 
   2   6  17      464.85      468.51     20.66 o 
   3   6  17      319.71      288.03     21.16 o 
   4   6  17       34.74       33.56     14.83 o 
   5   6  17        8.87       11.77     16.58 o 
  -6   7  17       87.36       93.62     25.63 o 
  -5   7  17       70.32       71.40     15.25 o 
  -4   7  17        2.87        0.00     18.49 o 
  -3   7  17      103.26      105.19     17.50 o 
  -2   7  17       62.83       74.96     20.23 o 
  -1   7  17        1.51       24.38     18.38 o 
   0   7  17       89.10       56.66     40.44 o 
   1   7  17       25.74        3.56     16.02 o 
   2   7  17      237.59      248.09     18.51 o 
   3   7  17        2.55        0.00     13.69 o 
   4   7  17       61.08       69.21     16.59 o 
  -6   8  17       66.53       72.04     16.68 o 
  -5   8  17        8.19        0.00     17.69 o 
  -4   8  17      106.60      111.82     19.51 o 
  -3   8  17        4.44       11.63     17.25 o 
  -2   8  17       64.99       48.07     17.03 o 
  -1   8  17        2.11        0.00     16.25 o 
   0   8  17       22.30        6.18     15.76 o 
   1   8  17        6.52       15.45     15.77 o 
   2   8  17       20.93       34.94     18.14 o 
   3   8  17       27.39       31.09     19.73 o 
  -5   9  17        8.24        3.00     19.25 o 
  -4   9  17      228.12      208.08     21.55 o 
  -3   9  17       23.14        5.49     17.23 o 
  -2   9  17      130.04      107.46     21.93 o 
  -1   9  17      548.81      504.65     86.35 o 
   0   9  17      111.24      139.61     19.82 o 
   1   9  17      675.56      696.65     45.24 o 
   2   9  17       71.51       87.47     20.01 o 
  -3  10  17       89.47       73.03     21.39 o 
  -2  10  17        0.07        3.84     19.33 o 
  -1  10  17      252.35      226.50     34.63 o 
   0  10  17       55.72        6.59     29.33 o 
   1  10  17       20.64       37.00     20.22 o 
  -8   0  18       30.57       40.31     30.53 o 
  -7   0  18     1505.89     1483.93     63.35 o 
  -6   0  18       10.34       14.91     23.71 o 
  -5   0  18      420.02      384.45     30.01 o 
  -4   0  18     4872.11     4646.03    129.25 o 
  -3   0  18      183.21      234.18     22.85 o 
  -2   0  18     1890.47     1898.20     59.75 o 
  -1   0  18        0.84       24.34     14.12 o 
   0   0  18       37.71       46.67     13.53 o 
   1   0  18       10.36       22.75     12.57 o 
   2   0  18       12.21        5.23     13.34 o 
   3   0  18      910.20      967.12     45.14 o 
   4   0  18      210.04      247.45     30.01 o 
   5   0  18      453.68      569.74     40.54 o 
   6   0  18       35.61       50.24     28.88 o 
  -8   1  18      209.82      199.46     24.78 o 
  -7   1  18       30.03       54.63     22.59 o 
  -6   1  18       63.77       42.53     17.38 o 
  -5   1  18      295.51      300.19     19.83 o 
  -4   1  18      210.29      195.93     16.71 o 
  -3   1  18       12.00       15.68     12.97 o 
  -2   1  18      730.65      690.71     19.67 o 
  -1   1  18       80.64      116.53     11.87 o 
   0   1  18     1054.62     1017.12     21.09 o 
   1   1  18        0.15        0.00      8.90 o 
   2   1  18      372.57      422.10     17.34 o 
   3   1  18      282.29      249.28     15.27 o 
   4   1  18      345.45      343.59     23.62 o 
   5   1  18       43.43       34.89     17.58 o 
   6   1  18        9.38       11.09     19.53 o 
  -8   2  18      266.61      244.03     25.91 o 
  -7   2  18       33.71        0.00     19.03 o 
  -6   2  18      626.87      612.78     29.31 o 
  -5   2  18      114.82      108.88     16.85 o 
  -4   2  18       95.85       53.41     14.93 o 
  -3   2  18      793.79      862.84     28.01 o 
  -2   2  18       35.85       39.17     13.89 o 
  -1   2  18      867.30      881.05     28.78 o 
   0   2  18      239.09      265.32     11.60 o 
   1   2  18      458.89      476.96     18.06 o 
   2   2  18      132.74      109.23     12.91 o 
   3   2  18       80.10       77.68     13.20 o 
   4   2  18      644.30      634.07     30.30 o 
   5   2  18       13.13       21.49     17.08 o 
  -8   3  18      274.76      252.66     25.91 o 
  -7   3  18       93.22       70.31     19.33 o 
  -6   3  18     1048.40     1100.74     36.71 o 
  -5   3  18       62.48       33.78     16.22 o 
  -4   3  18      118.19       86.92     21.99 o 
  -3   3  18      270.47      285.78     17.58 o 
  -2   3  18        2.52        0.00     12.80 o 
  -1   3  18       47.64       46.41     14.12 o 
   0   3  18       65.38       62.51     10.95 o 
   1   3  18      298.37      322.46     30.14 o 
   2   3  18      404.58      399.18     17.19 o 
   3   3  18      600.70      572.26     22.47 o 
   4   3  18       97.60       95.09     17.32 o 
   5   3  18        5.85        0.00     16.71 o 
  -7   4  18        1.67        3.08     17.76 o 
  -6   4  18      206.03      226.92     22.48 o 
  -5   4  18       51.14       47.68     16.77 o 
  -4   4  18      442.85      501.33     24.90 o 
  -3   4  18       27.47       49.08     13.90 o 
  -2   4  18      208.25      238.80     17.77 o 
  -1   4  18       37.15       36.67     15.27 o 
   0   4  18       67.98       53.80     14.76 o 
   1   4  18       76.69       62.84     13.43 o 
   2   4  18      200.75      203.63     14.52 o 
   3   4  18      138.65      140.71     14.81 o 
   4   4  18       12.17        7.49     17.79 o 
   5   4  18      204.89      280.01     18.92 o 
  -7   5  18      225.24      232.10     24.45 o 
  -6   5  18      109.03       97.76     20.47 o 
  -5   5  18      656.68      717.20     43.38 o 
  -4   5  18      462.26      464.53     18.86 o 
  -3   5  18      415.67      437.49     21.35 o 
  -2   5  18      130.15      112.44     15.96 o 
  -1   5  18        0.26        0.00     13.07 o 
   0   5  18      732.65      698.26     27.23 o 
   1   5  18       85.21      104.57     19.95 o 
   2   5  18      159.43      197.68     19.83 o 
   3   5  18      186.29      195.55     28.55 o 
   4   5  18       80.83       84.49     16.36 o 
   5   5  18       15.99        5.08     16.18 o 
  -7   6  18        1.11        0.00     20.32 o 
  -6   6  18      134.83      148.62     21.78 o 
  -5   6  18       70.45       85.77     14.70 o 
  -4   6  18      114.44      133.42     17.23 o 
  -3   6  18       77.34       63.03     15.75 o 
  -2   6  18      289.53      314.70     20.91 o 
  -1   6  18        5.17        0.00     13.84 o 
   0   6  18      342.56      323.87     21.48 o 
   1   6  18      283.83      282.29     23.64 o 
   2   6  18        0.28        6.55     14.18 o 
   3   6  18       92.75       84.95     16.84 o 
   4   6  18        7.30        4.14     18.12 o 
  -6   7  18      296.92      344.72     25.08 o 
  -5   7  18      361.82      391.98     23.51 o 
  -4   7  18       61.89       43.89     17.93 o 
  -3   7  18       25.03       26.00     16.91 o 
  -2   7  18        5.01        0.14     15.00 o 
  -1   7  18      674.51      568.52     28.15 o 
   0   7  18       16.04       17.81     15.46 o 
   1   7  18      187.70      201.08     18.91 o 
   2   7  18       85.23      115.15     16.14 o 
   3   7  18       11.46        2.96     14.98 o 
   4   7  18        0.83        0.00     16.88 o 
  -5   8  18       37.94       46.93     19.87 o 
  -4   8  18        7.90       12.10     17.81 o 
  -3   8  18       74.51       91.62     32.91 o 
  -2   8  18      104.96       90.98     18.00 o 
  -1   8  18      245.61      260.26     21.18 o 
   0   8  18        9.30        3.85     16.06 o 
   1   8  18      337.21      368.29     19.81 o 
   2   8  18       17.82       12.96     22.27 o 
   3   8  18       13.87        8.35     17.05 o 
  -4   9  18        0.85        4.09     19.63 o 
  -3   9  18        8.54       11.56     17.55 o 
  -2   9  18        0.09       11.92     24.20 o 
  -1   9  18       27.68       34.42     17.85 o 
   0   9  18        2.16        2.87     26.02 o 
   1   9  18       28.14       39.34     19.59 o 
  -8   1  19       22.69       58.97     26.09 o 
  -7   1  19       28.02       31.34     19.77 o 
  -6   1  19      202.88      144.32     20.12 o 
  -5   1  19      807.26      776.54     29.79 o 
  -4   1  19      660.55      629.71     37.13 o 
  -3   1  19      433.23      451.53     20.85 o 
  -2   1  19      552.16      509.58     25.44 o 
  -1   1  19      133.55      141.15     12.04 o 
   0   1  19      265.93      281.25     12.05 o 
   1   1  19      355.14      373.49     16.20 o 
   2   1  19      327.76      330.34     16.20 o 
   3   1  19      413.37      412.62     23.69 o 
   4   1  19       50.60       78.24     16.88 o 
   5   1  19        8.10       20.14     19.50 o 
  -8   2  19        0.13       26.31     22.04 o 
  -7   2  19       61.50       88.89     27.50 o 
  -6   2  19       44.17       47.54     18.30 o 
  -5   2  19       49.65       25.32     16.01 o 
  -4   2  19      565.83      530.89     24.79 o 
  -3   2  19       45.00       57.91     14.57 o 
  -2   2  19        0.23        1.60     12.25 o 
  -1   2  19        5.10       10.08     13.01 o 
   0   2  19       86.50       85.68     11.49 o 
   1   2  19      141.64      121.27     12.81 o 
   2   2  19      245.89      212.80     14.22 o 
   3   2  19      111.14      112.92     14.65 o 
   4   2  19       96.60      113.96     20.07 o 
   5   2  19       27.30       21.82     18.16 o 
  -7   3  19      294.95      294.78     25.07 o 
  -6   3  19       18.46       21.00     26.75 o 
  -5   3  19      147.92      162.38     23.02 o 
  -4   3  19        5.10        3.28     14.85 o 
  -3   3  19      387.69      366.93     19.25 o 
  -2   3  19       14.47        3.37     13.83 o 
  -1   3  19      187.91      200.50     16.84 o 
   0   3  19      404.71      442.18     22.46 o 
   1   3  19       37.84       33.26     11.95 o 
   2   3  19       50.00       43.24     12.84 o 
   3   3  19       15.45       24.16     15.72 o 
   4   3  19       14.51       37.71     18.42 o 
   5   3  19       82.34       75.29     20.18 o 
  -7   4  19      107.15      100.02     20.65 o 
  -6   4  19      131.33      121.32     20.69 o 
  -5   4  19      233.25      274.49     22.33 o 
  -4   4  19      177.04      154.55     17.23 o 
  -3   4  19      284.04      324.80     18.95 o 
  -2   4  19      754.48      807.87     90.19 o 
  -1   4  19      984.50      959.78     30.75 o 
   0   4  19      824.44      779.54     29.21 o 
   1   4  19       68.77       74.75     12.55 o 
   2   4  19       24.88       28.19     12.82 o 
   3   4  19        2.13        0.15     13.42 o 
   4   4  19        0.09        0.00     13.52 o 
  -7   5  19        1.55        0.00     20.17 o 
  -6   5  19       38.51        0.00     27.69 o 
  -5   5  19       71.99       93.51     27.16 o 
  -4   5  19       26.86       42.30     17.18 o 
  -3   5  19        5.66        0.00     13.59 o 
  -2   5  19      468.16      453.17     21.99 o 
  -1   5  19       23.73       11.64     13.94 o 
   0   5  19      262.71      311.13     20.95 o 
   1   5  19       24.98       20.33     14.23 o 
   2   5  19       29.57       19.73     13.25 o 
   3   5  19      188.43      190.83     17.09 o 
   4   5  19        0.09       18.79     15.06 o 
  -6   6  19        8.92        0.00     14.44 o 
  -5   6  19       64.54       36.30     23.75 o 
  -4   6  19        1.35        0.00     15.25 o 
  -3   6  19      113.45      129.97     19.09 o 
  -2   6  19      929.09     1051.02     70.08 o 
  -1   6  19      436.30      420.25     23.06 o 
   0   6  19      111.88      118.37     18.63 o 
   1   6  19       18.64       31.65     16.88 o 
   2   6  19      102.75      120.46     29.96 o 
   3   6  19       58.78       53.90     16.31 o 
   4   6  19        0.08        0.00     16.44 o 
  -5   7  19       58.58       40.94     19.24 o 
  -4   7  19      492.16      467.47     26.66 o 
  -3   7  19      221.05      242.50     37.46 o 
  -2   7  19      135.30      188.58     23.13 o 
  -1   7  19        6.42        0.00     26.09 o 
   0   7  19       65.74       79.86     20.47 o 
   1   7  19      264.80      318.14     24.43 o 
   2   7  19       19.63       21.45     15.98 o 
   3   7  19      308.05      288.04     28.19 o 
  -4   8  19       83.59       69.07     21.80 o 
  -3   8  19        1.24        0.00     17.88 o 
  -2   8  19       94.35       99.56     17.76 o 
  -1   8  19      333.37      343.55     23.59 o 
   0   8  19       57.97       40.68     18.59 o 
   1   8  19       97.42       65.05     27.31 o 
   2   8  19       49.94       74.62     20.38 o 
  -3   9  19       15.78       18.53     20.03 o 
  -2   9  19       57.62       82.94     26.84 o 
  -1   9  19        0.10        0.00     17.17 o 
   0   9  19        2.11       31.32     18.61 o 
  -7   0  20        6.31        0.00     27.16 o 
  -6   0  20      878.63      866.19     47.95 o 
  -5   0  20       21.22       14.84     25.18 o 
  -4   0  20       24.74        0.00     20.12 o 
  -3   0  20      310.38      254.60     23.98 o 
  -1   0  20     1793.07     1814.53     43.30 o 
   0   0  20       77.56       72.08     13.96 o 
   1   0  20      585.82      660.73     25.95 o 
   2   0  20       58.47       69.68     22.97 o 
   3   0  20      180.24      151.09     28.28 o 
   4   0  20      538.47      533.33     39.67 o 
   5   0  20        4.96        0.00     27.54 o 
  -7   1  20        2.80        3.03     31.47 o 
  -6   1  20       84.77      139.20     22.93 o 
  -5   1  20      550.04      552.49     27.24 o 
  -4   1  20      641.81      620.61     30.36 o 
  -3   1  20       10.71       11.66     14.38 o 
  -2   1  20      135.50      130.75     14.56 o 
  -1   1  20       68.74       92.17     11.69 o 
   0   1  20        0.09        0.00      9.13 o 
   1   1  20        7.57       12.05     18.21 o 
   2   1  20       16.69       11.72     12.04 o 
   3   1  20      400.57      380.21     24.08 o 
   4   1  20      209.81      224.18     22.70 o 
   5   1  20        0.49        2.64     17.39 o 
  -7   2  20      957.82      919.92     54.19 o 
  -6   2  20       71.36       83.32     18.36 o 
  -5   2  20      116.76      143.52     22.93 o 
  -4   2  20       21.60        8.36     15.09 o 
  -3   2  20       84.28      107.45     21.80 o 
  -2   2  20      634.67      542.08     47.56 o 
  -1   2  20      108.01      124.62     15.49 o 
   0   2  20     1844.92     1931.97     45.80 o 
   1   2  20      164.07      155.61     13.94 o 
   2   2  20      499.67      481.85     23.36 o 
   3   2  20      135.24      138.55     16.01 o 
   4   2  20        2.92       30.61     19.06 o 
  -7   3  20       16.45       29.03     20.69 o 
  -6   3  20       65.57       81.01     19.77 o 
  -5   3  20      218.62      219.46     25.29 o 
  -4   3  20       11.59        0.00     16.07 o 
  -3   3  20       52.39       70.47     22.82 o 
  -2   3  20        8.74        1.13     13.51 o 
  -1   3  20       56.22       53.66     14.52 o 
   0   3  20       22.88       16.56     13.76 o 
   1   3  20      141.46      146.09     14.06 o 
   2   3  20        1.42        0.00     18.71 o 
   3   3  20       13.34       12.96     13.34 o 
   4   3  20      114.18      149.75     22.08 o 
  -7   4  20        6.77        9.18     28.32 o 
  -6   4  20       23.37        0.00     20.15 o 
  -5   4  20      530.73      485.96     26.19 o 
  -4   4  20       88.15       79.09     21.95 o 
  -3   4  20       65.33       90.23     15.67 o 
  -2   4  20      397.60      407.82     21.61 o 
  -1   4  20      234.94      231.52     19.13 o 
   0   4  20       32.50       32.69     30.94 o 
   1   4  20      242.66      221.87     18.29 o 
   2   4  20        5.27        0.00     13.43 o 
   3   4  20      117.50      132.66     15.86 o 
   4   4  20        1.95        6.62     14.53 o 
  -6   5  20      300.28      332.15     27.11 o 
  -5   5  20       31.67       15.70     23.30 o 
  -4   5  20      325.11      309.64     28.70 o 
  -3   5  20      689.31      685.83     29.89 o 
  -2   5  20      624.97      655.07     40.69 o 
  -1   5  20       78.32      106.97     17.62 o 
   0   5  20       83.31       89.31     16.85 o 
   1   5  20      432.28      438.55     23.68 o 
   2   5  20      407.33      456.89     27.00 o 
   3   5  20      168.97      186.68     19.69 o 
  -6   6  20       27.89       43.54     17.07 o 
  -5   6  20        9.74        6.14     21.09 o 
  -4   6  20      288.11      248.00     20.80 o 
  -3   6  20       39.38       48.63     16.31 o 
  -2   6  20       68.46       65.19     16.78 o 
  -1   6  20       38.35       24.73     15.94 o 
   0   6  20       35.53       31.33     16.21 o 
   1   6  20       73.50       73.33     17.41 o 
   2   6  20      127.24      105.92     17.78 o 
   3   6  20       14.72        3.77     15.68 o 
  -5   7  20       76.46        7.53     25.89 o 
  -4   7  20       16.31        0.00     20.36 o 
  -3   7  20       42.41       16.32     18.31 o 
  -2   7  20      151.22      147.13     20.50 o 
  -1   7  20      153.31      120.57     18.81 o 
   0   7  20        9.61        7.12     17.64 o 
   1   7  20        0.03        0.00     16.77 o 
   2   7  20       85.15       73.14     18.89 o 
  -3   8  20        0.91        6.97     17.56 o 
  -2   8  20       36.51       65.64     26.67 o 
  -1   8  20        7.51        3.37     17.71 o 
   0   8  20      151.53      154.14     20.62 o 
   1   8  20       80.76       88.01     16.74 o 
  -7   1  21       85.41       86.89     21.97 o 
  -6   1  21       60.93       57.58     19.57 o 
  -5   1  21      108.14      137.14     24.76 o 
  -4   1  21      570.64      574.36     26.50 o 
  -3   1  21      766.58      788.75     39.49 o 
  -2   1  21      724.65      633.96     37.54 o 
  -1   1  21      283.33      304.88     15.36 o 
   0   1  21       44.13       30.20     10.41 o 
   1   1  21       31.12       27.50     11.66 o 
   2   1  21        6.35        0.78     14.82 o 
   3   1  21      155.43      158.44     33.12 o 
   4   1  21      244.71      295.94     25.19 o 
  -7   2  21       16.58       38.72     21.38 o 
  -6   2  21      276.76      351.91     25.06 o 
  -5   2  21      104.97       92.49     21.19 o 
  -4   2  21       37.51       40.93     16.86 o 
  -3   2  21      150.60      163.52     17.10 o 
  -2   2  21        0.01        0.00     20.31 o 
  -1   2  21      150.47      140.76     12.91 o 
   0   2  21        0.56        0.31     14.14 o 
   1   2  21       34.65       23.98     12.65 o 
   2   2  21       28.47       45.62     13.63 o 
   3   2  21      310.28      360.31     24.55 o 
   4   2  21       85.29       91.43     21.73 o 
  -6   3  21        4.86       11.42     19.24 o 
  -5   3  21       10.34       19.24     17.85 o 
  -4   3  21        0.78        0.00     23.56 o 
  -3   3  21       14.06        0.00     18.13 o 
  -2   3  21      139.64      150.55     17.78 o 
  -1   3  21        1.15        0.00     12.95 o 
   0   3  21      130.05      154.31     32.48 o 
   1   3  21      194.97      213.50     15.70 o 
   2   3  21        1.36        2.77     13.69 o 
   3   3  21        0.04        0.00     15.06 o 
   4   3  21       55.57       70.90     21.19 o 
  -6   4  21      458.27      516.30     67.55 o 
  -4   4  21        4.55        0.82     19.89 o 
  -3   4  21        0.20        1.60     14.49 o 
  -2   4  21      494.28      497.44     24.86 o 
  -1   4  21      282.30      300.02     21.15 o 
   0   4  21      102.17      102.52     17.81 o 
   1   4  21       85.84       85.86     21.86 o 
   2   4  21      136.64      157.71     16.72 o 
   3   4  21        2.60       20.88     15.47 o 
  -5   5  21       42.45       64.66     28.25 o 
  -4   5  21       25.27       12.81     23.26 o 
  -3   5  21       13.72        0.00     15.83 o 
  -2   5  21      141.83      148.75     18.62 o 
  -1   5  21       25.02       26.91     16.57 o 
   0   5  21        6.16        0.00     21.88 o 
   1   5  21        3.77        0.00     33.53 o 
   2   5  21        8.04       18.17     17.84 o 
   3   5  21       18.71       21.75     16.39 o 
  -5   6  21      197.83      187.32     27.42 o 
  -4   6  21      319.07      325.77     22.85 o 
  -3   6  21       78.17       70.07     17.11 o 
  -2   6  21        2.35        0.00     15.58 o 
  -1   6  21       13.28       27.02     16.60 o 
   0   6  21       30.88        8.94     17.73 o 
   1   6  21      325.90      340.56     24.43 o 
   2   6  21      140.74      118.54     21.26 o 
  -4   7  21       51.90       55.04     19.38 o 
  -3   7  21      203.44      220.78     28.55 o 
  -2   7  21       34.97       11.59     18.40 o 
  -1   7  21        0.74       21.75     18.64 o 
   0   7  21       28.93       29.80     18.38 o 
   1   7  21        0.05       14.65     18.11 o 
  -6   0  22        3.81       19.93     27.61 o 
  -5   0  22      494.93      486.99     36.19 o 
  -4   0  22      438.15      396.51     31.77 o 
  -2   0  22      508.90      444.54     31.92 o 
  -1   0  22        0.22        0.00     20.98 o 
   0   0  22     1168.87     1202.80     35.89 o 
   1   0  22      250.62      265.09     30.46 o 
   2   0  22      843.07      795.65     46.12 o 
   3   0  22       35.22       57.17     27.80 o 
  -6   1  22        1.94        0.00     18.91 o 
  -5   1  22      140.97      165.25     20.57 o 
  -4   1  22       13.29       35.24     16.40 o 
  -3   1  22       11.84       19.14     21.02 o 
  -2   1  22       13.61        0.00     21.20 o 
  -1   1  22       19.59       20.87     15.40 o 
   0   1  22      141.98      154.80     18.81 o 
   1   1  22       20.79       15.67     13.00 o 
   2   1  22       17.74       30.89     17.28 o 
   3   1  22       36.22       46.68     28.62 o 
  -6   2  22      204.24      177.98     22.94 o 
  -5   2  22       31.05       34.34     18.37 o 
  -4   2  22      129.40      180.27     27.65 o 
  -3   2  22        6.30        2.32     19.26 o 
  -2   2  22       30.79       59.87     22.93 o 
  -1   2  22      254.48      292.47     19.99 o 
   0   2  22        8.23        0.00     24.18 o 
   1   2  22      121.18      116.09     14.71 o 
   2   2  22        6.34       14.48     13.56 o 
   3   2  22       68.43      101.09     20.40 o 
  -6   3  22       32.29       53.84     21.05 o 
  -5   3  22       36.27       62.86     27.50 o 
  -4   3  22      105.26      129.02     26.26 o 
  -3   3  22       89.63       94.56     25.10 o 
  -2   3  22      561.29      571.77     39.49 o 
  -1   3  22      290.64      306.00     36.19 o 
   0   3  22       50.37       30.08     16.77 o 
   1   3  22       16.07       28.11     16.85 o 
   2   3  22       71.35       60.95     26.63 o 
   3   3  22        1.42       23.83     30.85 o 
  -5   4  22       54.95       83.61     22.83 o 
  -4   4  22       24.87        8.88     23.38 o 
  -3   4  22      196.30      201.40     28.88 o 
  -2   4  22       32.03       53.70     17.00 o 
  -1   4  22       88.63       71.35     24.56 o 
   0   4  22        9.51       30.35     22.97 o 
   1   4  22        4.38        0.00     16.88 o 
   2   4  22       80.08       90.80     16.48 o 
  -5   5  22        8.27        0.95     18.84 o 
  -4   5  22        1.34        0.00     23.75 o 
  -3   5  22      307.25      314.76     22.23 o 
  -2   5  22      117.82      117.99     20.21 o 
  -1   5  22       74.78       94.23     24.18 o 
   0   5  22       45.22       53.40     17.66 o 
   1   5  22       61.38       49.37     31.41 o 
   2   5  22        4.37       10.36     17.04 o 
  -4   6  22       15.24        1.87     25.14 o 
  -3   6  22       70.03      104.97     19.55 o 
  -2   6  22      112.23      100.87     19.69 o 
  -1   6  22       11.32       45.22     18.08 o 
   0   6  22       25.09       27.90     17.81 o 
   1   6  22        8.80        0.00     18.77 o 
  -2   7  22      155.11      168.79     22.41 o 
  -1   7  22       52.33       54.01     20.46 o 
  -5   1  23        0.15        0.00     28.21 o 
  -4   1  23       43.84       70.17     25.21 o 
  -3   1  23        7.38        0.00     21.77 o 
  -2   1  23       54.15       26.88     15.65 o 
  -1   1  23      174.44      194.82     18.10 o 
   0   1  23      266.73      287.65     20.70 o 
   1   1  23      180.42      207.28     20.24 o 
   2   1  23       96.75      115.16     19.92 o 
  -5   2  23       78.91      107.33     29.30 o 
  -4   2  23       16.84        0.00     24.01 o 
  -3   2  23       27.68       21.08     15.28 o 
  -2   2  23       65.54       77.21     25.62 o 
  -1   2  23        1.69       12.81     22.25 o 
   0   2  23        5.66        8.27     17.18 o 
   1   2  23       22.80        0.00     16.65 o 
   2   2  23       12.69       26.20     18.25 o 
  -5   3  23       17.20       26.15     27.69 o 
  -4   3  23       71.23       61.13     23.85 o 
  -3   3  23      210.18      206.45     21.24 o 
  -2   3  23       72.41       75.94     26.15 o 
  -1   3  23       53.37       44.92     16.95 o 
   0   3  23       48.54       31.25     24.22 o 
   1   3  23       52.12       58.06     36.86 o 
   2   3  23       28.09       21.14     15.08 o 
  -4   4  23      124.87      155.54     21.25 o 
  -3   4  23       17.82        0.00     23.83 o 
  -2   4  23        9.48       14.56     17.62 o 
  -1   4  23        7.92        0.07     16.75 o 
   0   4  23        0.92        0.00     17.21 o 
   1   4  23       70.06       86.86     19.73 o 
  -4   5  23       34.49        1.57     22.25 o 
  -3   5  23       37.42       57.24     26.41 o 
  -2   5  23        1.09        0.00     16.86 o 
  -1   5  23      442.41      518.30     26.75 o 
   0   5  23        0.16        3.71     18.26 o 
   1   5  23        8.97        0.00     21.64 o 
  -2   6  23       28.12       17.59     19.32 o 
  -1   6  23       18.11       22.37     27.05 o 
  -5   0  24        0.93        0.00     25.89 o 
  -2   0  24      903.96      851.32     45.11 o 
  -1   0  24       26.78       23.75     24.35 o 
   1   0  24       44.36       29.63     25.03 o 
  -5   1  24       15.54        0.00     26.75 o 
  -4   1  24        0.99        0.00     24.39 o 
  -3   1  24      263.42      219.12     26.71 o 
  -2   1  24        0.31        0.00     25.96 o 
  -1   1  24       55.60       75.45     25.33 o 
   0   1  24       14.93       24.64     37.35 o 
   1   1  24        0.82        2.17     24.05 o 
  -4   2  24        6.92       11.55     17.18 o 
  -3   2  24      512.55      450.39     33.79 o 
  -2   2  24        2.00        2.10     20.79 o 
  -1   2  24      322.20      361.60     31.32 o 
   0   2  24       30.79       34.32     16.29 o 
   1   2  24      213.77      259.45     22.26 o 
  -4   3  24       45.09       37.47     18.92 o 
  -3   3  24      181.80      172.41     37.46 o 
  -2   3  24        5.32       20.38     25.10 o 
  -1   3  24      208.67      234.80     21.67 o 
   0   3  24        6.84       14.27     24.69 o 
   1   3  24        2.10        4.43     17.24 o 
  -3   4  24       15.94        0.00     25.03 o 
  -2   4  24       14.27       31.24     25.89 o 
  -1   4  24      363.33      425.40     26.04 o 
   0   4  24        2.85       14.76     18.34 o 
  -3   1  25      190.38      161.95     28.73 o 
  -2   1  25       64.34       61.87     17.71 o 
  -1   1  25        1.35        0.00     23.30 o 
   0   1  25       19.36        0.00     24.80 o 
  -3   2  25       15.20       29.86     23.26 o 
  -2   2  25       21.73        0.00     26.34 o 
  -1   2  25       11.26        0.00     22.18 o 
                                                 
